# Supplementary material for: Transposable Elements versus the Fungal Genome: Impact on Whole-Genome Architecture and Transcriptional Profiles
Source: PLoS Genet. 2016 Jun 13;12(6):e1006108. doi: 10.1371/journal.pgen.1006108 (PMC4905642; doi:10.1371/journal.pgen.1006108)
Supplement: S1 Dataset — (GFF) [file pgen.1006108.s007.gff]

scaffold_01	localizaTE	Gypsy_25	214915	215114	.	-	.	LTR/Gypsy:Gypsy_25
scaffold_01	localizaTE	Gypsy_1	235793	236390	.	-	.	LTR/Gypsy:Gypsy_1
scaffold_01	localizaTE	Gypsy_9	237613	238395	.	+	.	LTR/Gypsy:Gypsy_9
scaffold_01	localizaTE	Gypsy_2	354882	358608	.	-	.	LTR/Gypsy:Gypsy_2
scaffold_01	localizaTE	DIRS_1	366719	366776	.	-	.	LTR/Ngaro:DIRS_1
scaffold_01	localizaTE	Gypsy_14	496864	497248	.	-	.	LTR/Gypsy:Gypsy_14
scaffold_01	localizaTE	Gypsy_14	506926	515970	.	-	.	LTR/Gypsy:Gypsy_14
scaffold_01	localizaTE	HELPO2	619761	626149	.	+	.	DNA/Helitron:HELPO2
scaffold_01	localizaTE	Gypsy_1	963039	969739	.	-	.	LTR/Gypsy:Gypsy_1
scaffold_01	localizaTE	Copia_5	970457	976463	.	-	.	LTR/Copia:Copia_5
scaffold_01	localizaTE	Gypsy_1	976464	983142	.	+	.	LTR/Gypsy:Gypsy_1
scaffold_01	localizaTE	Copia_5	983144	983744	.	-	.	LTR/Copia:Copia_5
scaffold_01	localizaTE	Gypsy_42	1144055	1144117	.	-	.	LTR/Gypsy:Gypsy_42
scaffold_01	localizaTE	Gypsy_42	1144244	1144302	.	+	.	LTR/Gypsy:Gypsy_42
scaffold_01	localizaTE	Gypsy_17	1144257	1144874	.	-	.	LTR/Gypsy:Gypsy_17
scaffold_01	localizaTE	Gypsy_4	1145111	1146826	.	-	.	LTR/Gypsy:Gypsy_4
scaffold_01	localizaTE	Gypsy_1	1146827	1153145	.	+	.	LTR/Gypsy:Gypsy_1
scaffold_01	localizaTE	Gypsy_1	1207419	1219226	.	-	.	LTR/Gypsy:Gypsy_1
scaffold_01	localizaTE	Gypsy_5	1212252	1217735	.	-	.	LTR/Gypsy:Gypsy_5
scaffold_01	localizaTE	Gypsy_6	1213427	1218805	.	+	.	LTR/Gypsy:Gypsy_6
scaffold_01	localizaTE	Gypsy_5	1219226	1219655	.	+	.	LTR/Gypsy:Gypsy_5
scaffold_01	localizaTE	Gypsy_11	1219656	1221408	.	+	.	LTR/Gypsy:Gypsy_11
scaffold_01	localizaTE	LINE_1	1224054	1229337	.	+	.	LINE/Tad1:LINE_1
scaffold_01	localizaTE	Gypsy_41	1224955	1225581	.	+	.	LTR/Gypsy:Gypsy_41
scaffold_01	localizaTE	Gypsy_46	1348095	1348176	.	-	.	LTR/Gypsy:Gypsy_46
scaffold_01	localizaTE	HELPO1.2	1404200	1417947	.	+	.	DNA/Helitron:HELPO1.2
scaffold_01	localizaTE	Gypsy_10	1408765	1408826	.	-	.	LTR/Gypsy:Gypsy_10
scaffold_01	localizaTE	Gypsy_1	1408800	1415366	.	+	.	LTR/Gypsy:Gypsy_1
scaffold_01	localizaTE	Gypsy_49	1595332	1595420	.	+	.	LTR/Gypsy:Gypsy_49
scaffold_01	localizaTE	Gypsy_42	1595341	1595431	.	-	.	LTR/Gypsy:Gypsy_42
scaffold_01	localizaTE	Gypsy_43	1595833	1595884	.	+	.	LTR/Gypsy:Gypsy_43
scaffold_01	localizaTE	Gypsy_31	1595886	1596040	.	-	.	LTR/Gypsy:Gypsy_31
scaffold_01	localizaTE	Gypsy_1	1596041	1602730	.	-	.	LTR/Gypsy:Gypsy_1
scaffold_01	localizaTE	Gypsy_2	3061673	3069677	.	-	.	LTR/Gypsy:Gypsy_2
scaffold_01	localizaTE	Copia_3	3209923	3215894	.	+	.	LTR/Copia:Copia_3
scaffold_01	localizaTE	Gypsy_8	3215895	3216257	.	-	.	LTR/Gypsy:Gypsy_8
scaffold_01	localizaTE	Gypsy_25	3218752	3222250	.	-	.	LTR/Gypsy:Gypsy_25
scaffold_01	localizaTE	Gypsy_7	3222250	3227909	.	-	.	LTR/Gypsy:Gypsy_7
scaffold_01	localizaTE	Gypsy_7	3226480	3226616	.	-	.	LTR/Gypsy:Gypsy_7
scaffold_01	localizaTE	Copia_1	3229829	3230124	.	+	.	LTR/Copia:Copia_1
scaffold_01	localizaTE	Gypsy_23	3230902	3231489	.	+	.	LTR/Gypsy:Gypsy_23
scaffold_01	localizaTE	Gypsy_7	3233051	3233142	.	+	.	LTR/Gypsy:Gypsy_7
scaffold_01	localizaTE	Copia_1	3233172	3239084	.	-	.	LTR/Copia:Copia_1
scaffold_01	localizaTE	Gypsy_7	3245640	3245921	.	-	.	LTR/Gypsy:Gypsy_7
scaffold_01	localizaTE	Copia_3	3246799	3255390	.	-	.	LTR/Copia:Copia_3
scaffold_01	localizaTE	Gypsy_11	3247931	3248377	.	-	.	LTR/Gypsy:Gypsy_11
scaffold_01	localizaTE	Gypsy_11	3248378	3255289	.	+	.	LTR/Gypsy:Gypsy_11
scaffold_01	localizaTE	Copia_12	3311866	3312071	.	+	.	LTR/Copia:Copia_12
scaffold_01	localizaTE	LINE_2	3356071	3356126	.	-	.	LINE/Tad1:LINE_2
scaffold_01	localizaTE	Gypsy_1	3452893	3459621	.	+	.	LTR/Gypsy:Gypsy_1
scaffold_01	localizaTE	LINE_1	3546088	3551734	.	-	.	LINE/Tad1:LINE_1
scaffold_01	localizaTE	Copia_12	3578632	3578836	.	-	.	LTR/Copia:Copia_12
scaffold_01	localizaTE	Gypsy_40	3619109	3619597	.	-	.	LTR/Gypsy:Gypsy_40
scaffold_01	localizaTE	Gypsy_9	3620382	3620461	.	-	.	LTR/Gypsy:Gypsy_9
scaffold_01	localizaTE	Gypsy_2	3620436	3620994	.	+	.	LTR/Gypsy:Gypsy_2
scaffold_01	localizaTE	Gypsy_44	3623834	3625078	.	-	.	LTR/Gypsy:Gypsy_44
scaffold_01	localizaTE	Gypsy_33	3625436	3625783	.	+	.	LTR/Gypsy:Gypsy_33
scaffold_01	localizaTE	Gypsy_18	3625763	3626065	.	-	.	LTR/Gypsy:Gypsy_18
scaffold_01	localizaTE	Gypsy_4	3628799	3641034	.	+	.	LTR/Gypsy:Gypsy_4
scaffold_01	localizaTE	Gypsy_13	3641173	3643223	.	-	.	LTR/Gypsy:Gypsy_13
scaffold_01	localizaTE	Gypsy_4	3643224	3644572	.	+	.	LTR/Gypsy:Gypsy_4
scaffold_01	localizaTE	Gypsy_2	3644643	3650690	.	+	.	LTR/Gypsy:Gypsy_2
scaffold_01	localizaTE	Gypsy_45	3650692	3651645	.	-	.	LTR/Gypsy:Gypsy_45
scaffold_01	localizaTE	Gypsy_1	3651647	3658357	.	-	.	LTR/Gypsy:Gypsy_1
scaffold_01	localizaTE	Gypsy_40	3659512	3659831	.	-	.	LTR/Gypsy:Gypsy_40
scaffold_01	localizaTE	Copia_6	3681355	3686801	.	+	.	LTR/Copia:Copia_6
scaffold_01	localizaTE	Copia_6	3686773	3686809	.	+	.	LTR/Copia:Copia_6
scaffold_01	localizaTE	Gypsy_22	3697471	3697534	.	-	.	LTR/Gypsy:Gypsy_22
scaffold_01	localizaTE	Gypsy_24	3713958	3723509	.	+	.	LTR/Gypsy:Gypsy_24
scaffold_01	localizaTE	Gypsy_1	3732836	3739543	.	-	.	LTR/Gypsy:Gypsy_1
scaffold_01	localizaTE	Copia_9	3741056	3741263	.	-	.	LTR/Copia:Copia_9
scaffold_01	localizaTE	HELPO1	3742549	3742800	.	+	.	DNA/Helitron:HELPO1
scaffold_01	localizaTE	Gypsy_10	3753429	3754740	.	+	.	LTR/Gypsy:Gypsy_10
scaffold_01	localizaTE	LINE_3	3815310	3815414	.	+	.	LINE/Tad1:LINE_3
scaffold_01	localizaTE	Gypsy_5	3815535	3824268	.	+	.	LTR/Gypsy:Gypsy_5
scaffold_01	localizaTE	TIR1	3818119	3819721	.	+	.	DNA/Tc1-mariner:TIR1
scaffold_01	localizaTE	Gypsy_9	3822625	3823087	.	+	.	LTR/Gypsy:Gypsy_9
scaffold_01	localizaTE	Gypsy_31	3824267	3824717	.	-	.	LTR/Gypsy:Gypsy_31
scaffold_01	localizaTE	Gypsy_30	3824718	3825107	.	+	.	LTR/Gypsy:Gypsy_30
scaffold_01	localizaTE	Gypsy_11	4063210	4064437	.	-	.	LTR/Gypsy:Gypsy_11
scaffold_01	localizaTE	Gypsy_9	4097425	4098373	.	+	.	LTR/Gypsy:Gypsy_9
scaffold_01	localizaTE	Copia_2	4099083	4099136	.	-	.	LTR/Copia:Copia_2
scaffold_01	localizaTE	Gypsy_9	4114797	4124831	.	-	.	LTR/Gypsy:Gypsy_9
scaffold_01	localizaTE	Gypsy_5	4115924	4122899	.	+	.	LTR/Gypsy:Gypsy_5
scaffold_01	localizaTE	Gypsy_1	4197603	4199438	.	+	.	LTR/Gypsy:Gypsy_1
scaffold_01	localizaTE	Gypsy_1	4209496	4214384	.	+	.	LTR/Gypsy:Gypsy_1
scaffold_01	localizaTE	Gypsy_34	4248579	4249296	.	-	.	LTR/Gypsy:Gypsy_34
scaffold_01	localizaTE	Gypsy_17	4250004	4250556	.	-	.	LTR/Gypsy:Gypsy_17
scaffold_01	localizaTE	Gypsy_17	4250530	4250603	.	-	.	LTR/Gypsy:Gypsy_17
scaffold_01	localizaTE	Gypsy_9	4250531	4250592	.	+	.	LTR/Gypsy:Gypsy_9
scaffold_01	localizaTE	Gypsy_1	4250737	4257428	.	+	.	LTR/Gypsy:Gypsy_1
scaffold_01	localizaTE	Gypsy_1	4262814	4263412	.	+	.	LTR/Gypsy:Gypsy_1
scaffold_01	localizaTE	Gypsy_34	4266721	4274251	.	-	.	LTR/Gypsy:Gypsy_34
scaffold_01	localizaTE	Gypsy_27	4341569	4341646	.	-	.	LTR/Gypsy:Gypsy_27
scaffold_01	localizaTE	Gypsy_31	4367418	4367871	.	-	.	LTR/Gypsy:Gypsy_31
scaffold_01	localizaTE	Gypsy_5	4368647	4370500	.	-	.	LTR/Gypsy:Gypsy_5
scaffold_01	localizaTE	Gypsy_15	4370501	4384347	.	+	.	LTR/Gypsy:Gypsy_15
scaffold_01	localizaTE	Gypsy_30	4384348	4388639	.	-	.	LTR/Gypsy:Gypsy_30
scaffold_01	localizaTE	Gypsy_9	4385322	4388842	.	+	.	LTR/Gypsy:Gypsy_9
scaffold_01	localizaTE	Gypsy_1	4388843	4396799	.	-	.	LTR/Gypsy:Gypsy_1
scaffold_01	localizaTE	Gypsy_5	4396800	4397641	.	-	.	LTR/Gypsy:Gypsy_5
scaffold_01	localizaTE	Gypsy_10	4537580	4539124	.	-	.	LTR/Gypsy:Gypsy_10
scaffold_01	localizaTE	Gypsy_1	4627301	4629409	.	-	.	LTR/Gypsy:Gypsy_1
scaffold_01	localizaTE	Gypsy_10	4629410	4629975	.	-	.	LTR/Gypsy:Gypsy_10
scaffold_01	localizaTE	Gypsy_25	4754679	4754831	.	-	.	LTR/Gypsy:Gypsy_25
scaffold_02	localizaTE	Gypsy_3	119747	119848	.	-	.	LTR/Gypsy:Gypsy_3
scaffold_02	localizaTE	DIRS_2	243185	243295	.	-	.	LTR/Ngaro:DIRS_2
scaffold_02	localizaTE	Gypsy_3	243443	253459	.	-	.	LTR/Gypsy:Gypsy_3
scaffold_02	localizaTE	DIRS_2	253522	257618	.	-	.	LTR/Ngaro:DIRS_2
scaffold_02	localizaTE	Gypsy_31	254363	254840	.	+	.	LTR/Gypsy:Gypsy_31
scaffold_02	localizaTE	DIRS_3	257619	258162	.	+	.	LTR/Ngaro:DIRS_3
scaffold_02	localizaTE	Gypsy_10	258538	259103	.	+	.	LTR/Gypsy:Gypsy_10
scaffold_02	localizaTE	Gypsy_17	259942	260041	.	+	.	LTR/Gypsy:Gypsy_17
scaffold_02	localizaTE	Gypsy_10	260481	260885	.	-	.	LTR/Gypsy:Gypsy_10
scaffold_02	localizaTE	Gypsy_7	260859	260902	.	+	.	LTR/Gypsy:Gypsy_7
scaffold_02	localizaTE	Gypsy_9	260899	262193	.	-	.	LTR/Gypsy:Gypsy_9
scaffold_02	localizaTE	Gypsy_3	263772	264449	.	+	.	LTR/Gypsy:Gypsy_3
scaffold_02	localizaTE	Gypsy_1	265033	271733	.	-	.	LTR/Gypsy:Gypsy_1
scaffold_02	localizaTE	Gypsy_25	307728	307868	.	-	.	LTR/Gypsy:Gypsy_25
scaffold_02	localizaTE	DIRS_1	309374	309500	.	-	.	LTR/Ngaro:DIRS_1
scaffold_02	localizaTE	DIRS_1	309468	309636	.	-	.	LTR/Ngaro:DIRS_1
scaffold_02	localizaTE	Gypsy_3	349480	350160	.	-	.	LTR/Gypsy:Gypsy_3
scaffold_02	localizaTE	Gypsy_17	350341	350953	.	-	.	LTR/Gypsy:Gypsy_17
scaffold_02	localizaTE	Gypsy_10	350958	351200	.	+	.	LTR/Gypsy:Gypsy_10
scaffold_02	localizaTE	Gypsy_15	351220	351270	.	-	.	LTR/Gypsy:Gypsy_15
scaffold_02	localizaTE	Gypsy_5	351273	355033	.	+	.	LTR/Gypsy:Gypsy_5
scaffold_02	localizaTE	Gypsy_52	351355	353890	.	+	.	LTR/Gypsy:Gypsy_52
scaffold_02	localizaTE	Gypsy_5	355034	358875	.	+	.	LTR/Gypsy:Gypsy_5
scaffold_02	localizaTE	Gypsy_15	358875	359883	.	-	.	LTR/Gypsy:Gypsy_15
scaffold_02	localizaTE	Gypsy_4	360389	361495	.	+	.	LTR/Gypsy:Gypsy_4
scaffold_02	localizaTE	Gypsy_30	361407	361511	.	-	.	LTR/Gypsy:Gypsy_30
scaffold_02	localizaTE	Gypsy_42	361498	361588	.	-	.	LTR/Gypsy:Gypsy_42
scaffold_02	localizaTE	Gypsy_25	361895	361940	.	-	.	LTR/Gypsy:Gypsy_25
scaffold_02	localizaTE	Gypsy_44	364970	366214	.	-	.	LTR/Gypsy:Gypsy_44
scaffold_02	localizaTE	Gypsy_33	366549	366817	.	+	.	LTR/Gypsy:Gypsy_33
scaffold_02	localizaTE	Gypsy_8	366838	378531	.	-	.	LTR/Gypsy:Gypsy_8
scaffold_02	localizaTE	Gypsy_18	378600	378902	.	-	.	LTR/Gypsy:Gypsy_18
scaffold_02	localizaTE	Gypsy_41	379708	380328	.	+	.	LTR/Gypsy:Gypsy_41
scaffold_02	localizaTE	Gypsy_17	380079	380371	.	-	.	LTR/Gypsy:Gypsy_17
scaffold_02	localizaTE	Gypsy_1	383597	384190	.	-	.	LTR/Gypsy:Gypsy_1
scaffold_02	localizaTE	Copia_3	384620	384731	.	+	.	LTR/Copia:Copia_3
scaffold_02	localizaTE	Gypsy_25	385508	385569	.	-	.	LTR/Gypsy:Gypsy_25
scaffold_02	localizaTE	Gypsy_18	385955	386089	.	+	.	LTR/Gypsy:Gypsy_18
scaffold_02	localizaTE	DIRS_3	409524	410509	.	+	.	LTR/Ngaro:DIRS_3
scaffold_02	localizaTE	Gypsy_27	410825	410961	.	-	.	LTR/Gypsy:Gypsy_27
scaffold_02	localizaTE	DIRS_2	410960	412917	.	+	.	LTR/Ngaro:DIRS_2
scaffold_02	localizaTE	Gypsy_2	412918	419639	.	-	.	LTR/Gypsy:Gypsy_2
scaffold_02	localizaTE	DIRS_2	419647	420469	.	+	.	LTR/Ngaro:DIRS_2
scaffold_02	localizaTE	Gypsy_47	501622	501700	.	+	.	LTR/Gypsy:Gypsy_47
scaffold_02	localizaTE	Gypsy_34	579245	579495	.	+	.	LTR/Gypsy:Gypsy_34
scaffold_02	localizaTE	Gypsy_24	667842	667894	.	-	.	LTR/Gypsy:Gypsy_24
scaffold_02	localizaTE	Gypsy_3	748025	748700	.	+	.	LTR/Gypsy:Gypsy_3
scaffold_02	localizaTE	Gypsy_33	792671	792769	.	-	.	LTR/Gypsy:Gypsy_33
scaffold_02	localizaTE	Gypsy_41	959299	959343	.	+	.	LTR/Gypsy:Gypsy_41
scaffold_02	localizaTE	Gypsy_3	964111	964780	.	-	.	LTR/Gypsy:Gypsy_3
scaffold_02	localizaTE	Gypsy_23	965459	966061	.	-	.	LTR/Gypsy:Gypsy_23
scaffold_02	localizaTE	Gypsy_1	977688	980651	.	-	.	LTR/Gypsy:Gypsy_1
scaffold_02	localizaTE	Gypsy_8	978505	979109	.	-	.	LTR/Gypsy:Gypsy_8
scaffold_02	localizaTE	Gypsy_1	980652	988573	.	-	.	LTR/Gypsy:Gypsy_1
scaffold_02	localizaTE	Gypsy_25	988574	988784	.	-	.	LTR/Gypsy:Gypsy_25
scaffold_02	localizaTE	HELPO1	988989	989094	.	+	.	DNA/Helitron:HELPO1
scaffold_02	localizaTE	DIRS_1	1186239	1186680	.	-	.	LTR/Ngaro:DIRS_1
scaffold_02	localizaTE	Gypsy_2	1258613	1266513	.	-	.	LTR/Gypsy:Gypsy_2
scaffold_02	localizaTE	Gypsy_5	1266514	1273235	.	-	.	LTR/Gypsy:Gypsy_5
scaffold_02	localizaTE	Gypsy_3	1273236	1273417	.	-	.	LTR/Gypsy:Gypsy_3
scaffold_02	localizaTE	LINE_1	1367419	1367578	.	-	.	LINE/Tad1:LINE_1
scaffold_02	localizaTE	Gypsy_27	1455181	1458368	.	+	.	LTR/Gypsy:Gypsy_27
scaffold_02	localizaTE	Gypsy_11	1484953	1485062	.	-	.	LTR/Gypsy:Gypsy_11
scaffold_02	localizaTE	Gypsy_7	1485493	1498312	.	-	.	LTR/Gypsy:Gypsy_7
scaffold_02	localizaTE	Copia_1	1489033	1494820	.	-	.	LTR/Copia:Copia_1
scaffold_02	localizaTE	Gypsy_7	1494248	1494890	.	+	.	LTR/Gypsy:Gypsy_7
scaffold_02	localizaTE	Gypsy_25	1496966	1497631	.	-	.	LTR/Gypsy:Gypsy_25
scaffold_02	localizaTE	Gypsy_10	1500110	1500700	.	-	.	LTR/Gypsy:Gypsy_10
scaffold_02	localizaTE	Gypsy_6	1522766	1523388	.	-	.	LTR/Gypsy:Gypsy_6
scaffold_02	localizaTE	Gypsy_1	1523603	1530313	.	+	.	LTR/Gypsy:Gypsy_1
scaffold_02	localizaTE	Gypsy_1	1591431	1597854	.	+	.	LTR/Gypsy:Gypsy_1
scaffold_02	localizaTE	Gypsy_43	1597824	1597872	.	+	.	LTR/Gypsy:Gypsy_43
scaffold_02	localizaTE	Gypsy_10	1601183	1601747	.	+	.	LTR/Gypsy:Gypsy_10
scaffold_02	localizaTE	Gypsy_27	1601717	1601764	.	-	.	LTR/Gypsy:Gypsy_27
scaffold_02	localizaTE	TIR1	1605772	1609503	.	+	.	DNA/Tc1-mariner:TIR1
scaffold_02	localizaTE	Gypsy_9	1607013	1607468	.	-	.	LTR/Gypsy:Gypsy_9
scaffold_02	localizaTE	Gypsy_25	1610017	1610380	.	+	.	LTR/Gypsy:Gypsy_25
scaffold_02	localizaTE	DIRS_2	1619347	1620436	.	+	.	LTR/Ngaro:DIRS_2
scaffold_02	localizaTE	DIRS_1	1620446	1620537	.	-	.	LTR/Ngaro:DIRS_1
scaffold_02	localizaTE	Gypsy_9	1633193	1633373	.	-	.	LTR/Gypsy:Gypsy_9
scaffold_02	localizaTE	Gypsy_2	1633214	1637120	.	+	.	LTR/Gypsy:Gypsy_2
scaffold_02	localizaTE	Gypsy_2	1640991	1644800	.	-	.	LTR/Gypsy:Gypsy_2
scaffold_02	localizaTE	Gypsy_28	1645688	1645979	.	+	.	LTR/Gypsy:Gypsy_28
scaffold_02	localizaTE	Gypsy_2	1709388	1711562	.	-	.	LTR/Gypsy:Gypsy_2
scaffold_02	localizaTE	Copia_2	1716335	1719174	.	+	.	LTR/Copia:Copia_2
scaffold_02	localizaTE	Gypsy_16	1732925	1733061	.	-	.	LTR/Gypsy:Gypsy_16
scaffold_02	localizaTE	Gypsy_25	1743206	1743554	.	-	.	LTR/Gypsy:Gypsy_25
scaffold_02	localizaTE	TIR1	1750956	1751331	.	+	.	DNA/Tc1-mariner:TIR1
scaffold_02	localizaTE	TIR1	1753125	1753262	.	-	.	DNA/Tc1-mariner:TIR1
scaffold_02	localizaTE	Gypsy_8	1753244	1753263	.	+	.	LTR/Gypsy:Gypsy_8
scaffold_02	localizaTE	Gypsy_9	1753378	1753504	.	-	.	LTR/Gypsy:Gypsy_9
scaffold_02	localizaTE	HELPO1.1	1762525	1764005	.	-	.	DNA/Helitron:HELPO1.1
scaffold_02	localizaTE	Gypsy_41	1764716	1765329	.	-	.	LTR/Gypsy:Gypsy_41
scaffold_02	localizaTE	Gypsy_17	1772494	1773092	.	-	.	LTR/Gypsy:Gypsy_17
scaffold_02	localizaTE	Gypsy_31	1790670	1791146	.	+	.	LTR/Gypsy:Gypsy_31
scaffold_02	localizaTE	Copia_3	1810023	1810044	.	+	.	LTR/Copia:Copia_3
scaffold_02	localizaTE	Copia_3	1817485	1817506	.	+	.	LTR/Copia:Copia_3
scaffold_02	localizaTE	Gypsy_35	1822758	1822832	.	+	.	LTR/Gypsy:Gypsy_35
scaffold_02	localizaTE	Copia_6	1838866	1840328	.	-	.	LTR/Copia:Copia_6
scaffold_02	localizaTE	Gypsy_3	1897289	1897822	.	+	.	LTR/Gypsy:Gypsy_3
scaffold_02	localizaTE	Gypsy_10	1934860	1936425	.	-	.	LTR/Gypsy:Gypsy_10
scaffold_02	localizaTE	Gypsy_45	1938569	1938687	.	-	.	LTR/Gypsy:Gypsy_45
scaffold_02	localizaTE	Gypsy_23	1938686	1938880	.	-	.	LTR/Gypsy:Gypsy_23
scaffold_02	localizaTE	LINE_1	1947912	1948020	.	-	.	LINE/Tad1:LINE_1
scaffold_02	localizaTE	LINE_1	2036002	2041647	.	+	.	LINE/Tad1:LINE_1
scaffold_02	localizaTE	LINE_1	2051401	2052927	.	-	.	LINE/Tad1:LINE_1
scaffold_02	localizaTE	Gypsy_35	2075217	2075283	.	-	.	LTR/Gypsy:Gypsy_35
scaffold_02	localizaTE	Copia_12	2081708	2081837	.	-	.	LTR/Copia:Copia_12
scaffold_02	localizaTE	Gypsy_3	2085019	2085690	.	+	.	LTR/Gypsy:Gypsy_3
scaffold_02	localizaTE	TIR1	2125690	2125777	.	-	.	DNA/Tc1-mariner:TIR1
scaffold_02	localizaTE	Gypsy_7	2128993	2129605	.	-	.	LTR/Gypsy:Gypsy_7
scaffold_02	localizaTE	Gypsy_41	2130575	2131186	.	+	.	LTR/Gypsy:Gypsy_41
scaffold_02	localizaTE	Gypsy_21	2141216	2150108	.	-	.	LTR/Gypsy:Gypsy_21
scaffold_02	localizaTE	Gypsy_3	2160409	2161091	.	-	.	LTR/Gypsy:Gypsy_3
scaffold_02	localizaTE	Copia_6	2175989	2181435	.	+	.	LTR/Copia:Copia_6
scaffold_02	localizaTE	LINE_2	2181965	2182129	.	+	.	LINE/Tad1:LINE_2
scaffold_02	localizaTE	Copia_7	2182130	2187456	.	+	.	LTR/Copia:Copia_7
scaffold_02	localizaTE	LINE_2	2187457	2188498	.	+	.	LINE/Tad1:LINE_2
scaffold_02	localizaTE	Gypsy_29	2191655	2193788	.	-	.	LTR/Gypsy:Gypsy_29
scaffold_02	localizaTE	TIR1	2200900	2200982	.	-	.	DNA/Tc1-mariner:TIR1
scaffold_02	localizaTE	Gypsy_7	2204239	2204851	.	-	.	LTR/Gypsy:Gypsy_7
scaffold_02	localizaTE	Gypsy_45	2214552	2218283	.	-	.	LTR/Gypsy:Gypsy_45
scaffold_02	localizaTE	Gypsy_23	2216150	2216479	.	-	.	LTR/Gypsy:Gypsy_23
scaffold_02	localizaTE	Gypsy_12	2216339	2216532	.	+	.	LTR/Gypsy:Gypsy_12
scaffold_02	localizaTE	Gypsy_2	2218293	2225069	.	+	.	LTR/Gypsy:Gypsy_2
scaffold_02	localizaTE	Gypsy_20	2225072	2226179	.	-	.	LTR/Gypsy:Gypsy_20
scaffold_02	localizaTE	Gypsy_9	2267634	2268575	.	+	.	LTR/Gypsy:Gypsy_9
scaffold_02	localizaTE	LINE_2	2272190	2273390	.	-	.	LINE/Tad1:LINE_2
scaffold_02	localizaTE	Gypsy_3	2288812	2289494	.	+	.	LTR/Gypsy:Gypsy_3
scaffold_02	localizaTE	Gypsy_45	2299789	2300071	.	-	.	LTR/Gypsy:Gypsy_45
scaffold_02	localizaTE	Copia_3	2309499	2310504	.	+	.	LTR/Copia:Copia_3
scaffold_02	localizaTE	Gypsy_41	2312668	2313299	.	-	.	LTR/Gypsy:Gypsy_41
scaffold_02	localizaTE	Gypsy_7	2314269	2314881	.	+	.	LTR/Gypsy:Gypsy_7
scaffold_02	localizaTE	TIR1	2318110	2319563	.	+	.	DNA/Tc1-mariner:TIR1
scaffold_02	localizaTE	Gypsy_29	2330730	2340718	.	+	.	LTR/Gypsy:Gypsy_29
scaffold_02	localizaTE	Gypsy_2	2360904	2367220	.	+	.	LTR/Gypsy:Gypsy_2
scaffold_03	localizaTE	Gypsy_41	124185	124697	.	+	.	LTR/Gypsy:Gypsy_41
scaffold_03	localizaTE	Copia_3	124662	124732	.	-	.	LTR/Copia:Copia_3
scaffold_03	localizaTE	Gypsy_25	124970	125187	.	-	.	LTR/Gypsy:Gypsy_25
scaffold_03	localizaTE	Gypsy_1	126463	133152	.	+	.	LTR/Gypsy:Gypsy_1
scaffold_03	localizaTE	Gypsy_28	261029	270056	.	+	.	LTR/Gypsy:Gypsy_28
scaffold_03	localizaTE	Gypsy_38	283103	283174	.	+	.	LTR/Gypsy:Gypsy_38
scaffold_03	localizaTE	Gypsy_9	361657	362896	.	+	.	LTR/Gypsy:Gypsy_9
scaffold_03	localizaTE	Copia_3	362987	363264	.	+	.	LTR/Copia:Copia_3
scaffold_03	localizaTE	Gypsy_2	363023	369704	.	+	.	LTR/Gypsy:Gypsy_2
scaffold_03	localizaTE	Copia_12	375736	375942	.	+	.	LTR/Copia:Copia_12
scaffold_03	localizaTE	Gypsy_5	386227	392575	.	+	.	LTR/Gypsy:Gypsy_5
scaffold_03	localizaTE	Gypsy_3	392577	402563	.	+	.	LTR/Gypsy:Gypsy_3
scaffold_03	localizaTE	Gypsy_5	402564	403211	.	+	.	LTR/Gypsy:Gypsy_5
scaffold_03	localizaTE	DIRS_2	424901	428705	.	-	.	LTR/Ngaro:DIRS_2
scaffold_03	localizaTE	DIRS_3	427904	429248	.	+	.	LTR/Ngaro:DIRS_3
scaffold_03	localizaTE	DIRS_1	429936	431221	.	+	.	LTR/Ngaro:DIRS_1
scaffold_03	localizaTE	Gypsy_6	430118	430751	.	-	.	LTR/Gypsy:Gypsy_6
scaffold_03	localizaTE	Gypsy_31	431219	431641	.	-	.	LTR/Gypsy:Gypsy_31
scaffold_03	localizaTE	Gypsy_24	432245	437776	.	-	.	LTR/Gypsy:Gypsy_24
scaffold_03	localizaTE	Gypsy_3	437777	447778	.	-	.	LTR/Gypsy:Gypsy_3
scaffold_03	localizaTE	Gypsy_24	447780	451807	.	-	.	LTR/Gypsy:Gypsy_24
scaffold_03	localizaTE	DIRS_1	454463	458362	.	+	.	LTR/Ngaro:DIRS_1
scaffold_03	localizaTE	LINE_1	512966	513184	.	+	.	LINE/Tad1:LINE_1
scaffold_03	localizaTE	Gypsy_25	562416	562620	.	-	.	LTR/Gypsy:Gypsy_25
scaffold_03	localizaTE	Copia_12	563662	563875	.	+	.	LTR/Copia:Copia_12
scaffold_03	localizaTE	Copia_2	577880	577965	.	+	.	LTR/Copia:Copia_2
scaffold_03	localizaTE	Copia_8	582532	587700	.	-	.	LTR/Copia:Copia_8
scaffold_03	localizaTE	DIRS_3	591884	592241	.	-	.	LTR/Ngaro:DIRS_3
scaffold_03	localizaTE	Copia_12	592714	592915	.	-	.	LTR/Copia:Copia_12
scaffold_03	localizaTE	Gypsy_35	593281	593753	.	-	.	LTR/Gypsy:Gypsy_35
scaffold_03	localizaTE	Gypsy_4	595724	597063	.	-	.	LTR/Gypsy:Gypsy_4
scaffold_03	localizaTE	Gypsy_41	597629	597711	.	-	.	LTR/Gypsy:Gypsy_41
scaffold_03	localizaTE	Gypsy_2	597685	602386	.	+	.	LTR/Gypsy:Gypsy_2
scaffold_03	localizaTE	Gypsy_39	602770	602984	.	+	.	LTR/Gypsy:Gypsy_39
scaffold_03	localizaTE	Gypsy_3	615091	622817	.	+	.	LTR/Gypsy:Gypsy_3
scaffold_03	localizaTE	Gypsy_40	624141	640558	.	+	.	LTR/Gypsy:Gypsy_40
scaffold_03	localizaTE	Gypsy_13	624505	639158	.	-	.	LTR/Gypsy:Gypsy_13
scaffold_03	localizaTE	Gypsy_15	626646	637966	.	+	.	LTR/Gypsy:Gypsy_15
scaffold_03	localizaTE	Gypsy_4	633917	634022	.	+	.	LTR/Gypsy:Gypsy_4
scaffold_03	localizaTE	Gypsy_40	639145	639217	.	+	.	LTR/Gypsy:Gypsy_40
scaffold_03	localizaTE	Gypsy_3	640555	640971	.	+	.	LTR/Gypsy:Gypsy_3
scaffold_03	localizaTE	Gypsy_4	640972	642323	.	-	.	LTR/Gypsy:Gypsy_4
scaffold_03	localizaTE	Gypsy_13	642324	644335	.	+	.	LTR/Gypsy:Gypsy_13
scaffold_03	localizaTE	Gypsy_4	644510	649519	.	-	.	LTR/Gypsy:Gypsy_4
scaffold_03	localizaTE	DIRS_1	653572	653708	.	+	.	LTR/Ngaro:DIRS_1
scaffold_03	localizaTE	LINE_2	657693	660253	.	+	.	LINE/Tad1:LINE_2
scaffold_03	localizaTE	Gypsy_1	661138	667829	.	-	.	LTR/Gypsy:Gypsy_1
scaffold_03	localizaTE	LINE_2	683884	684889	.	-	.	LINE/Tad1:LINE_2
scaffold_03	localizaTE	LINE_2	683916	684488	.	-	.	LINE/Tad1:LINE_2
scaffold_03	localizaTE	Gypsy_4	693965	701088	.	-	.	LTR/Gypsy:Gypsy_4
scaffold_03	localizaTE	Gypsy_3	701090	701757	.	+	.	LTR/Gypsy:Gypsy_3
scaffold_03	localizaTE	Gypsy_10	702168	702261	.	+	.	LTR/Gypsy:Gypsy_10
scaffold_03	localizaTE	Gypsy_3	702262	712286	.	-	.	LTR/Gypsy:Gypsy_3
scaffold_03	localizaTE	Gypsy_4	712288	713549	.	+	.	LTR/Gypsy:Gypsy_4
scaffold_03	localizaTE	Copia_2	715642	715722	.	-	.	LTR/Copia:Copia_2
scaffold_03	localizaTE	Gypsy_8	718085	729779	.	+	.	LTR/Gypsy:Gypsy_8
scaffold_03	localizaTE	Gypsy_25	730270	730425	.	+	.	LTR/Gypsy:Gypsy_25
scaffold_03	localizaTE	Gypsy_41	730426	731018	.	-	.	LTR/Gypsy:Gypsy_41
scaffold_03	localizaTE	Gypsy_39	736751	736959	.	-	.	LTR/Gypsy:Gypsy_39
scaffold_03	localizaTE	Gypsy_42	738232	744290	.	+	.	LTR/Gypsy:Gypsy_42
scaffold_03	localizaTE	Gypsy_12	771021	789270	.	+	.	LTR/Gypsy:Gypsy_12
scaffold_03	localizaTE	Gypsy_12	778654	786120	.	-	.	LTR/Gypsy:Gypsy_12
scaffold_03	localizaTE	Gypsy_12	779997	781960	.	+	.	LTR/Gypsy:Gypsy_12
scaffold_03	localizaTE	Gypsy_29	883311	883356	.	+	.	LTR/Gypsy:Gypsy_29
scaffold_03	localizaTE	Gypsy_7	1037823	1045635	.	+	.	LTR/Gypsy:Gypsy_7
scaffold_03	localizaTE	Gypsy_7	1039915	1040527	.	-	.	LTR/Gypsy:Gypsy_7
scaffold_03	localizaTE	Copia_3	1043588	1045084	.	-	.	LTR/Copia:Copia_3
scaffold_03	localizaTE	TIR1	1045632	1046125	.	+	.	DNA/Tc1-mariner:TIR1
scaffold_03	localizaTE	Gypsy_8	1046381	1046954	.	+	.	LTR/Gypsy:Gypsy_8
scaffold_03	localizaTE	Copia_1	1050001	1055865	.	-	.	LTR/Copia:Copia_1
scaffold_03	localizaTE	Gypsy_30	1057119	1057265	.	-	.	LTR/Gypsy:Gypsy_30
scaffold_03	localizaTE	Gypsy_9	1057418	1057887	.	+	.	LTR/Gypsy:Gypsy_9
scaffold_03	localizaTE	Gypsy_31	1058461	1058625	.	-	.	LTR/Gypsy:Gypsy_31
scaffold_03	localizaTE	Gypsy_10	1059342	1059896	.	-	.	LTR/Gypsy:Gypsy_10
scaffold_03	localizaTE	Gypsy_34	1239601	1239755	.	-	.	LTR/Gypsy:Gypsy_34
scaffold_03	localizaTE	Copia_2	1463687	1469130	.	+	.	LTR/Copia:Copia_2
scaffold_03	localizaTE	Copia_9	1580754	1580808	.	-	.	LTR/Copia:Copia_9
scaffold_03	localizaTE	Gypsy_47	2284189	2284278	.	+	.	LTR/Gypsy:Gypsy_47
scaffold_03	localizaTE	Gypsy_23	2356711	2357312	.	-	.	LTR/Gypsy:Gypsy_23
scaffold_03	localizaTE	Gypsy_16	2831039	2831133	.	-	.	LTR/Gypsy:Gypsy_16
scaffold_03	localizaTE	Gypsy_3	3062520	3072457	.	+	.	LTR/Gypsy:Gypsy_3
scaffold_03	localizaTE	Gypsy_23	3086419	3096042	.	+	.	LTR/Gypsy:Gypsy_23
scaffold_03	localizaTE	Gypsy_49	3246525	3246750	.	-	.	LTR/Gypsy:Gypsy_49
scaffold_03	localizaTE	Gypsy_1	3247295	3256200	.	-	.	LTR/Gypsy:Gypsy_1
scaffold_03	localizaTE	Gypsy_2	3256201	3257924	.	+	.	LTR/Gypsy:Gypsy_2
scaffold_03	localizaTE	Gypsy_18	3257907	3258632	.	-	.	LTR/Gypsy:Gypsy_18
scaffold_03	localizaTE	Gypsy_13	3258678	3267115	.	+	.	LTR/Gypsy:Gypsy_13
scaffold_03	localizaTE	Gypsy_13	3285427	3286679	.	+	.	LTR/Gypsy:Gypsy_13
scaffold_03	localizaTE	Gypsy_18	3286192	3287503	.	-	.	LTR/Gypsy:Gypsy_18
scaffold_03	localizaTE	Gypsy_2	3287465	3289338	.	+	.	LTR/Gypsy:Gypsy_2
scaffold_03	localizaTE	Gypsy_1	3289339	3296039	.	+	.	LTR/Gypsy:Gypsy_1
scaffold_03	localizaTE	Gypsy_5	3296040	3299682	.	-	.	LTR/Gypsy:Gypsy_5
scaffold_03	localizaTE	Gypsy_5	3299683	3299838	.	-	.	LTR/Gypsy:Gypsy_5
scaffold_03	localizaTE	Gypsy_5	3299927	3300334	.	-	.	LTR/Gypsy:Gypsy_5
scaffold_03	localizaTE	Gypsy_41	3788646	3789277	.	+	.	LTR/Gypsy:Gypsy_41
scaffold_03	localizaTE	Gypsy_3	3790793	3791326	.	-	.	LTR/Gypsy:Gypsy_3
scaffold_03	localizaTE	Gypsy_2	3808161	3812464	.	+	.	LTR/Gypsy:Gypsy_2
scaffold_03	localizaTE	Copia_3	3812726	3812747	.	+	.	LTR/Copia:Copia_3
scaffold_03	localizaTE	Gypsy_25	3814137	3814289	.	+	.	LTR/Gypsy:Gypsy_25
scaffold_03	localizaTE	Gypsy_35	3819045	3819119	.	+	.	LTR/Gypsy:Gypsy_35
scaffold_03	localizaTE	Copia_10	3834678	3840143	.	+	.	LTR/Copia:Copia_10
scaffold_03	localizaTE	Copia_6	3840419	3841875	.	-	.	LTR/Copia:Copia_6
scaffold_03	localizaTE	Gypsy_26	3845964	3846057	.	+	.	LTR/Gypsy:Gypsy_26
scaffold_03	localizaTE	Gypsy_17	3845979	3846506	.	-	.	LTR/Gypsy:Gypsy_17
scaffold_03	localizaTE	Gypsy_17	3863429	3865940	.	+	.	LTR/Gypsy:Gypsy_17
scaffold_03	localizaTE	Copia_16	3866304	3866416	.	+	.	LTR/Copia:Copia_16
scaffold_03	localizaTE	Gypsy_3	4097881	4107904	.	+	.	LTR/Gypsy:Gypsy_3
scaffold_03	localizaTE	Gypsy_1	4177712	4178317	.	+	.	LTR/Gypsy:Gypsy_1
scaffold_03	localizaTE	Gypsy_10	4182864	4183671	.	+	.	LTR/Gypsy:Gypsy_10
scaffold_03	localizaTE	LINE_2	4183822	4183877	.	-	.	LINE/Tad1:LINE_2
scaffold_03	localizaTE	Gypsy_31	4184350	4185612	.	+	.	LTR/Gypsy:Gypsy_31
scaffold_03	localizaTE	Gypsy_42	4187165	4187260	.	-	.	LTR/Gypsy:Gypsy_42
scaffold_03	localizaTE	Copia_3	4187256	4187665	.	+	.	LTR/Copia:Copia_3
scaffold_03	localizaTE	LINE_2	4518649	4518824	.	+	.	LINE/Tad1:LINE_2
scaffold_03	localizaTE	Copia_2	4535910	4536240	.	-	.	LTR/Copia:Copia_2
scaffold_04	localizaTE	Gypsy_27	52324	52403	.	+	.	LTR/Gypsy:Gypsy_27
scaffold_04	localizaTE	Gypsy_11	52895	53918	.	-	.	LTR/Gypsy:Gypsy_11
scaffold_04	localizaTE	Gypsy_9	54268	55212	.	+	.	LTR/Gypsy:Gypsy_9
scaffold_04	localizaTE	Gypsy_38	125810	133690	.	+	.	LTR/Gypsy:Gypsy_38
scaffold_04	localizaTE	Gypsy_27	307739	315849	.	+	.	LTR/Gypsy:Gypsy_27
scaffold_04	localizaTE	Gypsy_27	316146	317031	.	+	.	LTR/Gypsy:Gypsy_27
scaffold_04	localizaTE	Gypsy_9	343169	343556	.	-	.	LTR/Gypsy:Gypsy_9
scaffold_04	localizaTE	Gypsy_6	432190	437567	.	-	.	LTR/Gypsy:Gypsy_6
scaffold_04	localizaTE	Gypsy_5	433257	438741	.	+	.	LTR/Gypsy:Gypsy_5
scaffold_04	localizaTE	Gypsy_9	473883	473987	.	+	.	LTR/Gypsy:Gypsy_9
scaffold_04	localizaTE	Gypsy_17	473986	474702	.	-	.	LTR/Gypsy:Gypsy_17
scaffold_04	localizaTE	Gypsy_31	475296	475764	.	-	.	LTR/Gypsy:Gypsy_31
scaffold_04	localizaTE	Gypsy_26	475774	475858	.	+	.	LTR/Gypsy:Gypsy_26
scaffold_04	localizaTE	Copia_13	476295	476381	.	+	.	LTR/Copia:Copia_13
scaffold_04	localizaTE	Gypsy_33	477220	477366	.	-	.	LTR/Gypsy:Gypsy_33
scaffold_04	localizaTE	Gypsy_42	501314	501490	.	-	.	LTR/Gypsy:Gypsy_42
scaffold_04	localizaTE	Gypsy_16	509351	519214	.	+	.	LTR/Gypsy:Gypsy_16
scaffold_04	localizaTE	Copia_13	600742	600813	.	+	.	LTR/Copia:Copia_13
scaffold_04	localizaTE	Gypsy_11	621826	623115	.	+	.	LTR/Gypsy:Gypsy_11
scaffold_04	localizaTE	Gypsy_7	902376	902608	.	+	.	LTR/Gypsy:Gypsy_7
scaffold_04	localizaTE	Copia_4	907090	908230	.	+	.	LTR/Copia:Copia_4
scaffold_04	localizaTE	Copia_4	908224	910931	.	-	.	LTR/Copia:Copia_4
scaffold_04	localizaTE	Copia_1	909506	912954	.	+	.	LTR/Copia:Copia_1
scaffold_04	localizaTE	Copia_1	916386	916803	.	+	.	LTR/Copia:Copia_1
scaffold_04	localizaTE	Copia_4	917042	917288	.	+	.	LTR/Copia:Copia_4
scaffold_04	localizaTE	Gypsy_7	919568	919634	.	+	.	LTR/Gypsy:Gypsy_7
scaffold_04	localizaTE	Copia_1	919581	919947	.	+	.	LTR/Copia:Copia_1
scaffold_04	localizaTE	Gypsy_8	924125	924806	.	+	.	LTR/Gypsy:Gypsy_8
scaffold_04	localizaTE	Gypsy_25	925134	925558	.	+	.	LTR/Gypsy:Gypsy_25
scaffold_04	localizaTE	Copia_4	926001	926100	.	+	.	LTR/Copia:Copia_4
scaffold_04	localizaTE	Gypsy_7	926101	926145	.	-	.	LTR/Gypsy:Gypsy_7
scaffold_04	localizaTE	Gypsy_47	1000094	1000163	.	+	.	LTR/Gypsy:Gypsy_47
scaffold_04	localizaTE	Gypsy_5	1038235	1044128	.	-	.	LTR/Gypsy:Gypsy_5
scaffold_04	localizaTE	Gypsy_6	1039893	1045270	.	+	.	LTR/Gypsy:Gypsy_6
scaffold_04	localizaTE	Gypsy_11	1045271	1045416	.	-	.	LTR/Gypsy:Gypsy_11
scaffold_04	localizaTE	Copia_12	1890321	1890528	.	-	.	LTR/Copia:Copia_12
scaffold_04	localizaTE	Gypsy_11	1892967	1893620	.	+	.	LTR/Gypsy:Gypsy_11
scaffold_04	localizaTE	HELPO2	2132009	2132101	.	-	.	DNA/Helitron:HELPO2
scaffold_04	localizaTE	Gypsy_6	2640320	2640489	.	+	.	LTR/Gypsy:Gypsy_6
scaffold_04	localizaTE	Gypsy_18	2641450	2642816	.	+	.	LTR/Gypsy:Gypsy_18
scaffold_04	localizaTE	Gypsy_1	2642813	2643359	.	-	.	LTR/Gypsy:Gypsy_1
scaffold_04	localizaTE	Gypsy_6	2728393	2729044	.	-	.	LTR/Gypsy:Gypsy_6
scaffold_04	localizaTE	Gypsy_6	2729412	2734776	.	-	.	LTR/Gypsy:Gypsy_6
scaffold_04	localizaTE	Gypsy_5	2730532	2735965	.	+	.	LTR/Gypsy:Gypsy_5
scaffold_04	localizaTE	Gypsy_51	3172791	3172835	.	-	.	LTR/Gypsy:Gypsy_51
scaffold_04	localizaTE	Gypsy_20	3245507	3245615	.	-	.	LTR/Gypsy:Gypsy_20
scaffold_04	localizaTE	Copia_12	3245618	3245822	.	-	.	LTR/Copia:Copia_12
scaffold_04	localizaTE	Gypsy_48	3245823	3246025	.	-	.	LTR/Gypsy:Gypsy_48
scaffold_04	localizaTE	Gypsy_26	3246027	3247626	.	+	.	LTR/Gypsy:Gypsy_26
scaffold_04	localizaTE	Gypsy_17	3246682	3247377	.	-	.	LTR/Gypsy:Gypsy_17
scaffold_04	localizaTE	Gypsy_15	3249445	3249813	.	+	.	LTR/Gypsy:Gypsy_15
scaffold_04	localizaTE	Gypsy_1	3251262	3252811	.	+	.	LTR/Gypsy:Gypsy_1
scaffold_04	localizaTE	Gypsy_5	3252813	3255892	.	+	.	LTR/Gypsy:Gypsy_5
scaffold_04	localizaTE	Gypsy_51	3255893	3255972	.	-	.	LTR/Gypsy:Gypsy_51
scaffold_04	localizaTE	Gypsy_30	3256487	3257271	.	+	.	LTR/Gypsy:Gypsy_30
scaffold_04	localizaTE	Gypsy_18	3260154	3260456	.	+	.	LTR/Gypsy:Gypsy_18
scaffold_04	localizaTE	Gypsy_30	3260480	3260806	.	-	.	LTR/Gypsy:Gypsy_30
scaffold_04	localizaTE	Gypsy_44	3261141	3262385	.	+	.	LTR/Gypsy:Gypsy_44
scaffold_04	localizaTE	Gypsy_11	3265204	3266070	.	+	.	LTR/Gypsy:Gypsy_11
scaffold_04	localizaTE	Gypsy_26	3266060	3266140	.	+	.	LTR/Gypsy:Gypsy_26
scaffold_04	localizaTE	Gypsy_26	3274878	3275210	.	-	.	LTR/Gypsy:Gypsy_26
scaffold_04	localizaTE	Gypsy_9	3408155	3408533	.	+	.	LTR/Gypsy:Gypsy_9
scaffold_04	localizaTE	Gypsy_3	3546997	3556933	.	+	.	LTR/Gypsy:Gypsy_3
scaffold_04	localizaTE	Gypsy_3	3579633	3580306	.	+	.	LTR/Gypsy:Gypsy_3
scaffold_05	localizaTE	Gypsy_3	26677	37192	.	+	.	LTR/Gypsy:Gypsy_3
scaffold_05	localizaTE	Gypsy_23	50142	50745	.	-	.	LTR/Gypsy:Gypsy_23
scaffold_05	localizaTE	Gypsy_3	53006	53658	.	+	.	LTR/Gypsy:Gypsy_3
scaffold_05	localizaTE	Gypsy_1	96360	103069	.	+	.	LTR/Gypsy:Gypsy_1
scaffold_05	localizaTE	Gypsy_9	164596	165822	.	-	.	LTR/Gypsy:Gypsy_9
scaffold_05	localizaTE	Gypsy_12	309714	318973	.	-	.	LTR/Gypsy:Gypsy_12
scaffold_05	localizaTE	Gypsy_40	309715	317121	.	+	.	LTR/Gypsy:Gypsy_40
scaffold_05	localizaTE	Gypsy_40	318763	319015	.	+	.	LTR/Gypsy:Gypsy_40
scaffold_05	localizaTE	Gypsy_1	361757	369158	.	-	.	LTR/Gypsy:Gypsy_1
scaffold_05	localizaTE	Gypsy_18	373246	373441	.	+	.	LTR/Gypsy:Gypsy_18
scaffold_05	localizaTE	Gypsy_5	373630	373710	.	-	.	LTR/Gypsy:Gypsy_5
scaffold_05	localizaTE	Gypsy_33	373714	373887	.	-	.	LTR/Gypsy:Gypsy_33
scaffold_05	localizaTE	Gypsy_44	374233	375477	.	+	.	LTR/Gypsy:Gypsy_44
scaffold_05	localizaTE	Gypsy_29	380083	398290	.	+	.	LTR/Gypsy:Gypsy_29
scaffold_05	localizaTE	HELPO2	387607	392576	.	-	.	DNA/Helitron:HELPO2
scaffold_05	localizaTE	LINE_2	446279	446383	.	+	.	LINE/Tad1:LINE_2
scaffold_05	localizaTE	Gypsy_29	450238	450300	.	-	.	LTR/Gypsy:Gypsy_29
scaffold_05	localizaTE	Gypsy_6	525700	531063	.	-	.	LTR/Gypsy:Gypsy_6
scaffold_05	localizaTE	Gypsy_5	528711	532252	.	+	.	LTR/Gypsy:Gypsy_5
scaffold_05	localizaTE	Gypsy_2	560769	569087	.	+	.	LTR/Gypsy:Gypsy_2
scaffold_05	localizaTE	Gypsy_10	562847	568475	.	-	.	LTR/Gypsy:Gypsy_10
scaffold_05	localizaTE	Gypsy_2	661885	672591	.	+	.	LTR/Gypsy:Gypsy_2
scaffold_05	localizaTE	Gypsy_10	672592	672688	.	-	.	LTR/Gypsy:Gypsy_10
scaffold_05	localizaTE	Gypsy_11	672671	673399	.	-	.	LTR/Gypsy:Gypsy_11
scaffold_05	localizaTE	Copia_15	673331	675002	.	+	.	LTR/Copia:Copia_15
scaffold_05	localizaTE	HELPO1.1	1418337	1425442	.	-	.	DNA/Helitron:HELPO1.1
scaffold_05	localizaTE	Gypsy_6	1750755	1750856	.	-	.	LTR/Gypsy:Gypsy_6
scaffold_05	localizaTE	Gypsy_46	1754688	1754911	.	+	.	LTR/Gypsy:Gypsy_46
scaffold_05	localizaTE	Gypsy_27	1754737	1754988	.	-	.	LTR/Gypsy:Gypsy_27
scaffold_05	localizaTE	Gypsy_17	1754992	1759600	.	+	.	LTR/Gypsy:Gypsy_17
scaffold_05	localizaTE	Gypsy_23	1759601	1760208	.	+	.	LTR/Gypsy:Gypsy_23
scaffold_05	localizaTE	Gypsy_17	1760190	1761429	.	+	.	LTR/Gypsy:Gypsy_17
scaffold_05	localizaTE	Copia_1	1761430	1767316	.	-	.	LTR/Copia:Copia_1
scaffold_05	localizaTE	Gypsy_2	1767387	1767703	.	+	.	LTR/Gypsy:Gypsy_2
scaffold_05	localizaTE	Gypsy_1	1767703	1769397	.	+	.	LTR/Gypsy:Gypsy_1
scaffold_05	localizaTE	Copia_4	1769623	1771197	.	+	.	LTR/Copia:Copia_4
scaffold_05	localizaTE	Copia_4	1771191	1772393	.	-	.	LTR/Copia:Copia_4
scaffold_05	localizaTE	Copia_1	1772388	1776534	.	+	.	LTR/Copia:Copia_1
scaffold_05	localizaTE	Copia_1	1776535	1776857	.	-	.	LTR/Copia:Copia_1
scaffold_05	localizaTE	Gypsy_7	1780213	1780365	.	-	.	LTR/Gypsy:Gypsy_7
scaffold_05	localizaTE	Copia_4	1781023	1781525	.	+	.	LTR/Copia:Copia_4
scaffold_05	localizaTE	Gypsy_15	1781526	1782401	.	-	.	LTR/Gypsy:Gypsy_15
scaffold_05	localizaTE	Gypsy_41	1782402	1784086	.	+	.	LTR/Gypsy:Gypsy_41
scaffold_05	localizaTE	Gypsy_18	1782422	1782473	.	-	.	LTR/Gypsy:Gypsy_18
scaffold_05	localizaTE	Gypsy_31	1784083	1784551	.	+	.	LTR/Gypsy:Gypsy_31
scaffold_05	localizaTE	HELPO1	1916252	1916401	.	+	.	DNA/Helitron:HELPO1
scaffold_05	localizaTE	Gypsy_47	2279087	2279143	.	-	.	LTR/Gypsy:Gypsy_47
scaffold_05	localizaTE	Gypsy_32	2552457	2552493	.	-	.	LTR/Gypsy:Gypsy_32
scaffold_05	localizaTE	Gypsy_46	2690471	2690861	.	+	.	LTR/Gypsy:Gypsy_46
scaffold_05	localizaTE	Gypsy_21	2743135	2752058	.	+	.	LTR/Gypsy:Gypsy_21
scaffold_05	localizaTE	DIRS_1	2820373	2820588	.	+	.	LTR/Ngaro:DIRS_1
scaffold_05	localizaTE	DIRS_1	2820688	2825536	.	+	.	LTR/Ngaro:DIRS_1
scaffold_05	localizaTE	DIRS_1	2831642	2831840	.	-	.	LTR/Ngaro:DIRS_1
scaffold_05	localizaTE	LINE_2	2907404	2907562	.	-	.	LINE/Tad1:LINE_2
scaffold_05	localizaTE	Gypsy_41	2911364	2912012	.	+	.	LTR/Gypsy:Gypsy_41
scaffold_05	localizaTE	Gypsy_34	2969075	2969144	.	+	.	LTR/Gypsy:Gypsy_34
scaffold_05	localizaTE	Gypsy_31	2970851	2971924	.	+	.	LTR/Gypsy:Gypsy_31
scaffold_05	localizaTE	Gypsy_11	2971230	2971853	.	-	.	LTR/Gypsy:Gypsy_11
scaffold_05	localizaTE	Gypsy_34	2971936	2974132	.	+	.	LTR/Gypsy:Gypsy_34
scaffold_05	localizaTE	Gypsy_8	2975270	2979597	.	+	.	LTR/Gypsy:Gypsy_8
scaffold_05	localizaTE	Gypsy_4	2979598	2980955	.	-	.	LTR/Gypsy:Gypsy_4
scaffold_05	localizaTE	Gypsy_13	2980956	2983020	.	+	.	LTR/Gypsy:Gypsy_13
scaffold_05	localizaTE	Gypsy_4	2983159	2995390	.	-	.	LTR/Gypsy:Gypsy_4
scaffold_05	localizaTE	Gypsy_6	2995662	2996195	.	+	.	LTR/Gypsy:Gypsy_6
scaffold_05	localizaTE	Gypsy_9	3003270	3003415	.	+	.	LTR/Gypsy:Gypsy_9
scaffold_05	localizaTE	Gypsy_6	3003413	3004088	.	+	.	LTR/Gypsy:Gypsy_6
scaffold_05	localizaTE	Gypsy_3	3004086	3011256	.	+	.	LTR/Gypsy:Gypsy_3
scaffold_05	localizaTE	Gypsy_2	3004407	3011087	.	-	.	LTR/Gypsy:Gypsy_2
scaffold_05	localizaTE	Gypsy_7	3069349	3069968	.	+	.	LTR/Gypsy:Gypsy_7
scaffold_05	localizaTE	Gypsy_6	3072022	3072655	.	+	.	LTR/Gypsy:Gypsy_6
scaffold_05	localizaTE	Gypsy_2	3073734	3075542	.	-	.	LTR/Gypsy:Gypsy_2
scaffold_05	localizaTE	Gypsy_4	3075543	3087757	.	+	.	LTR/Gypsy:Gypsy_4
scaffold_05	localizaTE	Gypsy_13	3087932	3089948	.	-	.	LTR/Gypsy:Gypsy_13
scaffold_05	localizaTE	Gypsy_4	3089949	3091296	.	+	.	LTR/Gypsy:Gypsy_4
scaffold_05	localizaTE	Gypsy_26	3091297	3097037	.	+	.	LTR/Gypsy:Gypsy_26
scaffold_05	localizaTE	Gypsy_1	3094635	3097428	.	-	.	LTR/Gypsy:Gypsy_1
scaffold_05	localizaTE	Copia_8	3099489	3099862	.	+	.	LTR/Copia:Copia_8
scaffold_05	localizaTE	DIRS_1	3273653	3273780	.	-	.	LTR/Ngaro:DIRS_1
scaffold_05	localizaTE	Gypsy_38	3412179	3412682	.	-	.	LTR/Gypsy:Gypsy_38
scaffold_06	localizaTE	Copia_8	43515	48854	.	+	.	LTR/Copia:Copia_8
scaffold_06	localizaTE	Gypsy_10	54618	55090	.	+	.	LTR/Gypsy:Gypsy_10
scaffold_06	localizaTE	Gypsy_43	55065	55137	.	+	.	LTR/Gypsy:Gypsy_43
scaffold_06	localizaTE	HELPO2	57665	57760	.	-	.	DNA/Helitron:HELPO2
scaffold_06	localizaTE	Copia_7	96804	97170	.	-	.	LTR/Copia:Copia_7
scaffold_06	localizaTE	Copia_10	97775	98086	.	+	.	LTR/Copia:Copia_10
scaffold_06	localizaTE	Gypsy_23	99641	100242	.	+	.	LTR/Gypsy:Gypsy_23
scaffold_06	localizaTE	Gypsy_3	201981	202644	.	-	.	LTR/Gypsy:Gypsy_3
scaffold_06	localizaTE	Gypsy_41	296608	301549	.	-	.	LTR/Gypsy:Gypsy_41
scaffold_06	localizaTE	Gypsy_1	296243	302522	.	-	.	LTR/Gypsy:Gypsy_1
scaffold_06	localizaTE	Gypsy_10	301538	303302	.	+	.	LTR/Gypsy:Gypsy_10
scaffold_06	localizaTE	Gypsy_10	312975	313557	.	+	.	LTR/Gypsy:Gypsy_10
scaffold_06	localizaTE	Gypsy_1	313558	314618	.	-	.	LTR/Gypsy:Gypsy_1
scaffold_06	localizaTE	HELPO2	316528	316600	.	-	.	DNA/Helitron:HELPO2
scaffold_06	localizaTE	Gypsy_22	393303	395060	.	-	.	LTR/Gypsy:Gypsy_22
scaffold_06	localizaTE	Gypsy_3	395321	395813	.	+	.	LTR/Gypsy:Gypsy_3
scaffold_06	localizaTE	Gypsy_1	395814	395921	.	+	.	LTR/Gypsy:Gypsy_1
scaffold_06	localizaTE	Gypsy_2	397912	404552	.	+	.	LTR/Gypsy:Gypsy_2
scaffold_06	localizaTE	Gypsy_3	404553	404813	.	+	.	LTR/Gypsy:Gypsy_3
scaffold_06	localizaTE	Copia_5	607047	607128	.	-	.	LTR/Copia:Copia_5
scaffold_06	localizaTE	Gypsy_6	608747	609207	.	-	.	LTR/Gypsy:Gypsy_6
scaffold_06	localizaTE	Gypsy_9	609208	621335	.	+	.	LTR/Gypsy:Gypsy_9
scaffold_06	localizaTE	Gypsy_1	820588	827288	.	-	.	LTR/Gypsy:Gypsy_1
scaffold_06	localizaTE	HELPO2	1150050	1156438	.	-	.	DNA/Helitron:HELPO2
scaffold_06	localizaTE	Copia_2	1185439	1185753	.	+	.	LTR/Copia:Copia_2
scaffold_06	localizaTE	Gypsy_6	1187342	1187726	.	-	.	LTR/Gypsy:Gypsy_6
scaffold_06	localizaTE	Gypsy_31	1188796	1189270	.	+	.	LTR/Gypsy:Gypsy_31
scaffold_06	localizaTE	Copia_2	1317928	1322959	.	-	.	LTR/Copia:Copia_2
scaffold_06	localizaTE	Gypsy_7	1413537	1413583	.	-	.	LTR/Gypsy:Gypsy_7
scaffold_06	localizaTE	Gypsy_30	1580278	1580524	.	-	.	LTR/Gypsy:Gypsy_30
scaffold_06	localizaTE	Gypsy_31	1580525	1581001	.	+	.	LTR/Gypsy:Gypsy_31
scaffold_06	localizaTE	Gypsy_9	1581001	1581107	.	+	.	LTR/Gypsy:Gypsy_9
scaffold_06	localizaTE	LINE_3	1581673	1582679	.	-	.	LINE/Tad1:LINE_3
scaffold_06	localizaTE	LINE_2	1585351	1586606	.	+	.	LINE/Tad1:LINE_2
scaffold_06	localizaTE	Gypsy_17	1586720	1588699	.	-	.	LTR/Gypsy:Gypsy_17
scaffold_06	localizaTE	Gypsy_35	1588691	1588719	.	+	.	LTR/Gypsy:Gypsy_35
scaffold_06	localizaTE	Copia_15	1588801	1589156	.	-	.	LTR/Copia:Copia_15
scaffold_06	localizaTE	LINE_1	1670830	1671157	.	+	.	LINE/Tad1:LINE_1
scaffold_06	localizaTE	Gypsy_25	1793448	1794927	.	+	.	LTR/Gypsy:Gypsy_25
scaffold_06	localizaTE	Copia_4	1795551	1795687	.	+	.	LTR/Copia:Copia_4
scaffold_06	localizaTE	HELPO2	1795682	1796094	.	-	.	DNA/Helitron:HELPO2
scaffold_06	localizaTE	Copia_1	1797870	1797895	.	-	.	LTR/Copia:Copia_1
scaffold_06	localizaTE	Gypsy_25	1797896	1797996	.	-	.	LTR/Gypsy:Gypsy_25
scaffold_06	localizaTE	Gypsy_7	1799870	1809447	.	-	.	LTR/Gypsy:Gypsy_7
scaffold_06	localizaTE	Gypsy_7	1803043	1803301	.	+	.	LTR/Gypsy:Gypsy_7
scaffold_06	localizaTE	Gypsy_8	1804201	1804423	.	-	.	LTR/Gypsy:Gypsy_8
scaffold_06	localizaTE	Gypsy_11	1804531	1806319	.	-	.	LTR/Gypsy:Gypsy_11
scaffold_06	localizaTE	Copia_4	1806319	1811043	.	-	.	LTR/Copia:Copia_4
scaffold_06	localizaTE	Gypsy_7	1806701	1808617	.	+	.	LTR/Gypsy:Gypsy_7
scaffold_06	localizaTE	Copia_4	1809442	1810978	.	+	.	LTR/Copia:Copia_4
scaffold_06	localizaTE	Gypsy_2	1820783	1823812	.	-	.	LTR/Gypsy:Gypsy_2
scaffold_06	localizaTE	Gypsy_11	1823813	1829499	.	+	.	LTR/Gypsy:Gypsy_11
scaffold_06	localizaTE	Gypsy_23	1967688	1968289	.	+	.	LTR/Gypsy:Gypsy_23
scaffold_06	localizaTE	Gypsy_3	2394553	2404581	.	+	.	LTR/Gypsy:Gypsy_3
scaffold_06	localizaTE	Gypsy_1	2517716	2524425	.	+	.	LTR/Gypsy:Gypsy_1
scaffold_06	localizaTE	Gypsy_31	2529327	2529795	.	+	.	LTR/Gypsy:Gypsy_31
scaffold_06	localizaTE	Gypsy_10	2529488	2529848	.	-	.	LTR/Gypsy:Gypsy_10
scaffold_06	localizaTE	Gypsy_9	2569321	2569705	.	+	.	LTR/Gypsy:Gypsy_9
scaffold_06	localizaTE	Gypsy_3	2593649	2594318	.	+	.	LTR/Gypsy:Gypsy_3
scaffold_06	localizaTE	Copia_9	2595410	2599499	.	+	.	LTR/Copia:Copia_9
scaffold_06	localizaTE	Gypsy_3	2598190	2598843	.	-	.	LTR/Gypsy:Gypsy_3
scaffold_06	localizaTE	Gypsy_31	2601767	2602023	.	+	.	LTR/Gypsy:Gypsy_31
scaffold_06	localizaTE	Gypsy_32	2602025	2613538	.	+	.	LTR/Gypsy:Gypsy_32
scaffold_06	localizaTE	Gypsy_42	2614699	2615251	.	+	.	LTR/Gypsy:Gypsy_42
scaffold_06	localizaTE	Gypsy_16	2633294	2633601	.	-	.	LTR/Gypsy:Gypsy_16
scaffold_06	localizaTE	Gypsy_37	2635883	2645431	.	+	.	LTR/Gypsy:Gypsy_37
scaffold_06	localizaTE	Gypsy_3	2645656	2646243	.	-	.	LTR/Gypsy:Gypsy_3
scaffold_06	localizaTE	Copia_14	2651076	2653516	.	+	.	LTR/Copia:Copia_14
scaffold_06	localizaTE	Gypsy_38	2666216	2666343	.	+	.	LTR/Gypsy:Gypsy_38
scaffold_06	localizaTE	Gypsy_9	2672191	2672568	.	-	.	LTR/Gypsy:Gypsy_9
scaffold_07	localizaTE	Gypsy_3	96365	106358	.	-	.	LTR/Gypsy:Gypsy_3
scaffold_07	localizaTE	Gypsy_35	143322	152551	.	+	.	LTR/Gypsy:Gypsy_35
scaffold_07	localizaTE	Copia_5	153231	159810	.	+	.	LTR/Copia:Copia_5
scaffold_07	localizaTE	Copia_7	160062	160104	.	+	.	LTR/Copia:Copia_7
scaffold_07	localizaTE	Copia_7	160080	160298	.	+	.	LTR/Copia:Copia_7
scaffold_07	localizaTE	Gypsy_9	173354	173406	.	+	.	LTR/Gypsy:Gypsy_9
scaffold_07	localizaTE	Gypsy_6	173360	173950	.	-	.	LTR/Gypsy:Gypsy_6
scaffold_07	localizaTE	Copia_3	177178	177222	.	+	.	LTR/Copia:Copia_3
scaffold_07	localizaTE	Gypsy_14	179806	185931	.	-	.	LTR/Gypsy:Gypsy_14
scaffold_07	localizaTE	Gypsy_3	181178	181839	.	-	.	LTR/Gypsy:Gypsy_3
scaffold_07	localizaTE	Gypsy_2	186555	190074	.	-	.	LTR/Gypsy:Gypsy_2
scaffold_07	localizaTE	Gypsy_39	195872	204977	.	+	.	LTR/Gypsy:Gypsy_39
scaffold_07	localizaTE	Gypsy_9	258364	259868	.	-	.	LTR/Gypsy:Gypsy_9
scaffold_07	localizaTE	Gypsy_11	259869	260671	.	+	.	LTR/Gypsy:Gypsy_11
scaffold_07	localizaTE	Gypsy_9	260662	261060	.	-	.	LTR/Gypsy:Gypsy_9
scaffold_07	localizaTE	Gypsy_43	313902	314011	.	-	.	LTR/Gypsy:Gypsy_43
scaffold_07	localizaTE	Gypsy_2	347407	354109	.	-	.	LTR/Gypsy:Gypsy_2
scaffold_07	localizaTE	Gypsy_11	371765	371826	.	+	.	LTR/Gypsy:Gypsy_11
scaffold_07	localizaTE	Gypsy_17	371787	371992	.	-	.	LTR/Gypsy:Gypsy_17
scaffold_07	localizaTE	Gypsy_15	371993	373046	.	+	.	LTR/Gypsy:Gypsy_15
scaffold_07	localizaTE	Gypsy_41	373050	373497	.	+	.	LTR/Gypsy:Gypsy_41
scaffold_07	localizaTE	Gypsy_10	380912	382471	.	+	.	LTR/Gypsy:Gypsy_10
scaffold_07	localizaTE	Copia_5	587827	588167	.	-	.	LTR/Copia:Copia_5
scaffold_07	localizaTE	Gypsy_25	589148	589209	.	+	.	LTR/Gypsy:Gypsy_25
scaffold_07	localizaTE	Gypsy_7	590621	591115	.	-	.	LTR/Gypsy:Gypsy_7
scaffold_07	localizaTE	Copia_3	592741	592852	.	-	.	LTR/Copia:Copia_3
scaffold_07	localizaTE	Gypsy_43	719362	720915	.	+	.	LTR/Gypsy:Gypsy_43
scaffold_07	localizaTE	Gypsy_43	719549	721105	.	-	.	LTR/Gypsy:Gypsy_43
scaffold_07	localizaTE	Gypsy_9	723283	724220	.	+	.	LTR/Gypsy:Gypsy_9
scaffold_07	localizaTE	LINE_1	728215	728543	.	+	.	LINE/Tad1:LINE_1
scaffold_07	localizaTE	Gypsy_3	728766	729405	.	+	.	LTR/Gypsy:Gypsy_3
scaffold_07	localizaTE	Gypsy_43	729914	729972	.	+	.	LTR/Gypsy:Gypsy_43
scaffold_07	localizaTE	Gypsy_2	729950	736545	.	+	.	LTR/Gypsy:Gypsy_2
scaffold_07	localizaTE	Gypsy_6	837857	837914	.	-	.	LTR/Gypsy:Gypsy_6
scaffold_07	localizaTE	Gypsy_30	838430	838504	.	+	.	LTR/Gypsy:Gypsy_30
scaffold_07	localizaTE	Gypsy_43	840485	840594	.	+	.	LTR/Gypsy:Gypsy_43
scaffold_07	localizaTE	Gypsy_25	840594	841930	.	-	.	LTR/Gypsy:Gypsy_25
scaffold_07	localizaTE	Gypsy_25	842449	849861	.	+	.	LTR/Gypsy:Gypsy_25
scaffold_07	localizaTE	Gypsy_7	851003	865242	.	+	.	LTR/Gypsy:Gypsy_7
scaffold_07	localizaTE	Gypsy_25	853713	854373	.	-	.	LTR/Gypsy:Gypsy_25
scaffold_07	localizaTE	Gypsy_15	858037	859320	.	+	.	LTR/Gypsy:Gypsy_15
scaffold_07	localizaTE	Copia_3	860712	862954	.	+	.	LTR/Copia:Copia_3
scaffold_07	localizaTE	Copia_1	866423	872309	.	+	.	LTR/Copia:Copia_1
scaffold_07	localizaTE	Gypsy_15	873721	875089	.	-	.	LTR/Gypsy:Gypsy_15
scaffold_07	localizaTE	Copia_1	875090	879469	.	-	.	LTR/Copia:Copia_1
scaffold_07	localizaTE	Copia_1	876405	876994	.	+	.	LTR/Copia:Copia_1
scaffold_07	localizaTE	Gypsy_7	877232	887658	.	-	.	LTR/Gypsy:Gypsy_7
scaffold_07	localizaTE	Copia_4	878035	880751	.	+	.	LTR/Copia:Copia_4
scaffold_07	localizaTE	Copia_4	880745	881350	.	-	.	LTR/Copia:Copia_4
scaffold_07	localizaTE	Copia_3	886315	888572	.	-	.	LTR/Copia:Copia_3
scaffold_07	localizaTE	Gypsy_15	889275	890034	.	+	.	LTR/Gypsy:Gypsy_15
scaffold_07	localizaTE	Copia_13	890036	893894	.	+	.	LTR/Copia:Copia_13
scaffold_07	localizaTE	Copia_11	893758	894021	.	-	.	LTR/Copia:Copia_11
scaffold_07	localizaTE	Copia_16	916980	917037	.	+	.	LTR/Copia:Copia_16
scaffold_07	localizaTE	Gypsy_2	968934	975585	.	-	.	LTR/Gypsy:Gypsy_2
scaffold_07	localizaTE	Gypsy_41	975589	975744	.	+	.	LTR/Gypsy:Gypsy_41
scaffold_07	localizaTE	Gypsy_33	976079	976449	.	+	.	LTR/Gypsy:Gypsy_33
scaffold_07	localizaTE	Gypsy_18	976429	976731	.	-	.	LTR/Gypsy:Gypsy_18
scaffold_07	localizaTE	Gypsy_21	985194	986750	.	+	.	LTR/Gypsy:Gypsy_21
scaffold_07	localizaTE	Gypsy_27	987798	987840	.	+	.	LTR/Gypsy:Gypsy_27
scaffold_07	localizaTE	Gypsy_8	987803	988412	.	-	.	LTR/Gypsy:Gypsy_8
scaffold_07	localizaTE	Gypsy_10	988437	989633	.	-	.	LTR/Gypsy:Gypsy_10
scaffold_07	localizaTE	Gypsy_7	994022	998759	.	-	.	LTR/Gypsy:Gypsy_7
scaffold_07	localizaTE	Gypsy_6	1180629	1186004	.	-	.	LTR/Gypsy:Gypsy_6
scaffold_07	localizaTE	Gypsy_5	1181745	1187176	.	+	.	LTR/Gypsy:Gypsy_5
scaffold_07	localizaTE	Gypsy_41	1197079	1197689	.	+	.	LTR/Gypsy:Gypsy_41
scaffold_07	localizaTE	Gypsy_27	1197629	1197696	.	-	.	LTR/Gypsy:Gypsy_27
scaffold_07	localizaTE	HELPO1	1387822	1395007	.	+	.	DNA/Helitron:HELPO1
scaffold_07	localizaTE	DIRS_1	1502525	1502594	.	+	.	LTR/Ngaro:DIRS_1
scaffold_07	localizaTE	DIRS_1	1511668	1511738	.	+	.	LTR/Ngaro:DIRS_1
scaffold_07	localizaTE	HELPO1	1521533	1528715	.	-	.	DNA/Helitron:HELPO1
scaffold_07	localizaTE	HELPO2	1635256	1641644	.	-	.	DNA/Helitron:HELPO2
scaffold_07	localizaTE	Gypsy_2	1795447	1798309	.	+	.	LTR/Gypsy:Gypsy_2
scaffold_07	localizaTE	Gypsy_22	1798585	1808138	.	+	.	LTR/Gypsy:Gypsy_22
scaffold_07	localizaTE	Gypsy_18	1811670	1812228	.	+	.	LTR/Gypsy:Gypsy_18
scaffold_07	localizaTE	Gypsy_37	1812208	1812341	.	-	.	LTR/Gypsy:Gypsy_37
scaffold_07	localizaTE	Gypsy_5	1812310	1822780	.	-	.	LTR/Gypsy:Gypsy_5
scaffold_07	localizaTE	Gypsy_33	1812374	1812567	.	-	.	LTR/Gypsy:Gypsy_33
scaffold_07	localizaTE	Gypsy_11	1812894	1814138	.	-	.	LTR/Gypsy:Gypsy_11
scaffold_07	localizaTE	Gypsy_2	1816978	1820818	.	+	.	LTR/Gypsy:Gypsy_2
scaffold_07	localizaTE	Gypsy_6	1820820	1821205	.	-	.	LTR/Gypsy:Gypsy_6
scaffold_07	localizaTE	Gypsy_17	1821198	1821305	.	+	.	LTR/Gypsy:Gypsy_17
scaffold_07	localizaTE	Gypsy_9	1822507	1822528	.	-	.	LTR/Gypsy:Gypsy_9
scaffold_07	localizaTE	Gypsy_23	1822779	1823381	.	-	.	LTR/Gypsy:Gypsy_23
scaffold_07	localizaTE	Gypsy_10	1823381	1824187	.	+	.	LTR/Gypsy:Gypsy_10
scaffold_07	localizaTE	Gypsy_17	1824188	1824476	.	-	.	LTR/Gypsy:Gypsy_17
scaffold_07	localizaTE	Gypsy_5	1824470	1824899	.	+	.	LTR/Gypsy:Gypsy_5
scaffold_07	localizaTE	Gypsy_11	1824900	1825569	.	-	.	LTR/Gypsy:Gypsy_11
scaffold_07	localizaTE	Gypsy_27	1825460	1825618	.	+	.	LTR/Gypsy:Gypsy_27
scaffold_07	localizaTE	Gypsy_12	2024072	2033411	.	+	.	LTR/Gypsy:Gypsy_12
scaffold_07	localizaTE	Gypsy_25	2173848	2174059	.	+	.	LTR/Gypsy:Gypsy_25
scaffold_07	localizaTE	Gypsy_5	2174074	2174251	.	-	.	LTR/Gypsy:Gypsy_5
scaffold_07	localizaTE	Gypsy_9	2174249	2175838	.	-	.	LTR/Gypsy:Gypsy_9
scaffold_07	localizaTE	Gypsy_10	2175839	2184591	.	+	.	LTR/Gypsy:Gypsy_10
scaffold_07	localizaTE	Gypsy_30	2184592	2185728	.	-	.	LTR/Gypsy:Gypsy_30
scaffold_07	localizaTE	Gypsy_30	2197763	2203909	.	-	.	LTR/Gypsy:Gypsy_30
scaffold_07	localizaTE	Gypsy_26	2201935	2204942	.	+	.	LTR/Gypsy:Gypsy_26
scaffold_07	localizaTE	Gypsy_1	2204277	2205340	.	-	.	LTR/Gypsy:Gypsy_1
scaffold_07	localizaTE	Copia_16	2290060	2290145	.	+	.	LTR/Copia:Copia_16
scaffold_07	localizaTE	Gypsy_17	2309153	2310451	.	-	.	LTR/Gypsy:Gypsy_17
scaffold_07	localizaTE	Gypsy_2	2355542	2359616	.	+	.	LTR/Gypsy:Gypsy_2
scaffold_07	localizaTE	Gypsy_26	2355878	2361502	.	-	.	LTR/Gypsy:Gypsy_26
scaffold_07	localizaTE	Gypsy_9	2361503	2362091	.	+	.	LTR/Gypsy:Gypsy_9
scaffold_07	localizaTE	Gypsy_23	2470377	2470968	.	+	.	LTR/Gypsy:Gypsy_23
scaffold_07	localizaTE	Gypsy_2	2510608	2517965	.	-	.	LTR/Gypsy:Gypsy_2
scaffold_07	localizaTE	Gypsy_43	2516856	2517969	.	+	.	LTR/Gypsy:Gypsy_43
scaffold_07	localizaTE	Gypsy_1	2524193	2529111	.	+	.	LTR/Gypsy:Gypsy_1
scaffold_07	localizaTE	Gypsy_1	2538997	2541955	.	+	.	LTR/Gypsy:Gypsy_1
scaffold_07	localizaTE	Gypsy_40	2579953	2580092	.	+	.	LTR/Gypsy:Gypsy_40
scaffold_07	localizaTE	Gypsy_20	2625814	2635054	.	+	.	LTR/Gypsy:Gypsy_20
scaffold_07	localizaTE	Gypsy_28	2644056	2650290	.	+	.	LTR/Gypsy:Gypsy_28
scaffold_07	localizaTE	Gypsy_31	2646411	2646904	.	+	.	LTR/Gypsy:Gypsy_31
scaffold_07	localizaTE	Gypsy_17	2647091	2647743	.	+	.	LTR/Gypsy:Gypsy_17
scaffold_07	localizaTE	Copia_3	2654345	2654428	.	+	.	LTR/Copia:Copia_3
scaffold_07	localizaTE	Copia_3	2654473	2656172	.	-	.	LTR/Copia:Copia_3
scaffold_07	localizaTE	Gypsy_31	2656302	2656802	.	-	.	LTR/Gypsy:Gypsy_31
scaffold_07	localizaTE	Gypsy_1	2657533	2664755	.	+	.	LTR/Gypsy:Gypsy_1
scaffold_07	localizaTE	Gypsy_11	2682082	2683331	.	+	.	LTR/Gypsy:Gypsy_11
scaffold_07	localizaTE	Gypsy_33	2683746	2683992	.	+	.	LTR/Gypsy:Gypsy_33
scaffold_07	localizaTE	Gypsy_18	2684123	2684255	.	-	.	LTR/Gypsy:Gypsy_18
scaffold_07	localizaTE	Gypsy_19	2688298	2709129	.	-	.	LTR/Gypsy:Gypsy_19
scaffold_07	localizaTE	Gypsy_18	2710438	2714795	.	+	.	LTR/Gypsy:Gypsy_18
scaffold_07	localizaTE	Copia_3	2714788	2715732	.	+	.	LTR/Copia:Copia_3
scaffold_07	localizaTE	Copia_9	2720062	2720386	.	+	.	LTR/Copia:Copia_9
scaffold_07	localizaTE	Gypsy_2	2721841	2734474	.	+	.	LTR/Gypsy:Gypsy_2
scaffold_07	localizaTE	Gypsy_35	2723401	2723428	.	-	.	LTR/Gypsy:Gypsy_35
scaffold_07	localizaTE	Gypsy_22	2723429	2732982	.	+	.	LTR/Gypsy:Gypsy_22
scaffold_07	localizaTE	Gypsy_31	2732983	2733435	.	+	.	LTR/Gypsy:Gypsy_31
scaffold_07	localizaTE	Gypsy_18	2734460	2735748	.	+	.	LTR/Gypsy:Gypsy_18
scaffold_07	localizaTE	Gypsy_2	2735746	2736706	.	+	.	LTR/Gypsy:Gypsy_2
scaffold_07	localizaTE	HELPO1.1	2741056	2741198	.	-	.	DNA/Helitron:HELPO1.1
scaffold_07	localizaTE	Gypsy_3	2778039	2787988	.	+	.	LTR/Gypsy:Gypsy_3
scaffold_07	localizaTE	Gypsy_3	2790731	2791399	.	-	.	LTR/Gypsy:Gypsy_3
scaffold_07	localizaTE	Gypsy_9	2791402	2791593	.	+	.	LTR/Gypsy:Gypsy_9
scaffold_07	localizaTE	Gypsy_33	2793005	2801317	.	+	.	LTR/Gypsy:Gypsy_33
scaffold_07	localizaTE	Gypsy_35	2812116	2812317	.	-	.	LTR/Gypsy:Gypsy_35
scaffold_07	localizaTE	Gypsy_47	2813965	2814055	.	-	.	LTR/Gypsy:Gypsy_47
scaffold_07	localizaTE	Gypsy_47	2838470	2838560	.	+	.	LTR/Gypsy:Gypsy_47
scaffold_07	localizaTE	Gypsy_31	2840210	2840496	.	+	.	LTR/Gypsy:Gypsy_31
scaffold_07	localizaTE	Gypsy_3	2851761	2857281	.	-	.	LTR/Gypsy:Gypsy_3
scaffold_07	localizaTE	Gypsy_3	2857283	2867319	.	+	.	LTR/Gypsy:Gypsy_3
scaffold_07	localizaTE	Gypsy_3	2867320	2879796	.	-	.	LTR/Gypsy:Gypsy_3
scaffold_07	localizaTE	Gypsy_18	2873597	2873792	.	+	.	LTR/Gypsy:Gypsy_18
scaffold_07	localizaTE	Gypsy_5	2873981	2874061	.	-	.	LTR/Gypsy:Gypsy_5
scaffold_07	localizaTE	Gypsy_33	2874065	2874238	.	-	.	LTR/Gypsy:Gypsy_33
scaffold_07	localizaTE	Gypsy_44	2874584	2875828	.	+	.	LTR/Gypsy:Gypsy_44
scaffold_07	localizaTE	LINE_2	2881934	2882134	.	+	.	LINE/Tad1:LINE_2
scaffold_07	localizaTE	Gypsy_23	2884097	2884700	.	-	.	LTR/Gypsy:Gypsy_23
scaffold_07	localizaTE	Gypsy_31	2975732	2976121	.	-	.	LTR/Gypsy:Gypsy_31
scaffold_07	localizaTE	Gypsy_38	2980886	2981008	.	+	.	LTR/Gypsy:Gypsy_38
scaffold_07	localizaTE	Gypsy_3	3040410	3050430	.	-	.	LTR/Gypsy:Gypsy_3
scaffold_07	localizaTE	Copia_2	3058107	3063141	.	-	.	LTR/Copia:Copia_2
scaffold_07	localizaTE	DIRS_1	3249639	3249757	.	+	.	LTR/Ngaro:DIRS_1
scaffold_08	localizaTE	Gypsy_10	26555	28070	.	-	.	LTR/Gypsy:Gypsy_10
scaffold_08	localizaTE	Gypsy_27	159367	159628	.	-	.	LTR/Gypsy:Gypsy_27
scaffold_08	localizaTE	Gypsy_3	160763	163400	.	+	.	LTR/Gypsy:Gypsy_3
scaffold_08	localizaTE	Gypsy_40	161248	161329	.	-	.	LTR/Gypsy:Gypsy_40
scaffold_08	localizaTE	Gypsy_3	162624	162698	.	+	.	LTR/Gypsy:Gypsy_3
scaffold_08	localizaTE	Gypsy_23	162701	163291	.	+	.	LTR/Gypsy:Gypsy_23
scaffold_08	localizaTE	Gypsy_28	303199	303496	.	+	.	LTR/Gypsy:Gypsy_28
scaffold_08	localizaTE	Copia_5	318983	325584	.	+	.	LTR/Copia:Copia_5
scaffold_08	localizaTE	Gypsy_27	325849	326132	.	-	.	LTR/Gypsy:Gypsy_27
scaffold_08	localizaTE	Copia_7	325976	331023	.	+	.	LTR/Copia:Copia_7
scaffold_08	localizaTE	Gypsy_17	339652	339695	.	+	.	LTR/Gypsy:Gypsy_17
scaffold_08	localizaTE	Copia_3	339659	339731	.	+	.	LTR/Copia:Copia_3
scaffold_08	localizaTE	Gypsy_1	339696	345380	.	+	.	LTR/Gypsy:Gypsy_1
scaffold_08	localizaTE	Gypsy_4	345381	357577	.	+	.	LTR/Gypsy:Gypsy_4
scaffold_08	localizaTE	Gypsy_13	357752	359767	.	-	.	LTR/Gypsy:Gypsy_13
scaffold_08	localizaTE	Gypsy_4	359768	361098	.	+	.	LTR/Gypsy:Gypsy_4
scaffold_08	localizaTE	Gypsy_1	361099	361968	.	+	.	LTR/Gypsy:Gypsy_1
scaffold_08	localizaTE	Gypsy_36	362664	372249	.	+	.	LTR/Gypsy:Gypsy_36
scaffold_08	localizaTE	Gypsy_25	372362	372497	.	+	.	LTR/Gypsy:Gypsy_25
scaffold_08	localizaTE	TIR1	372496	374100	.	+	.	DNA/Tc1-mariner:TIR1
scaffold_08	localizaTE	Gypsy_25	374099	374164	.	+	.	LTR/Gypsy:Gypsy_25
scaffold_08	localizaTE	LINE_1	376142	377987	.	-	.	LINE/Tad1:LINE_1
scaffold_08	localizaTE	Gypsy_1	387882	394590	.	-	.	LTR/Gypsy:Gypsy_1
scaffold_08	localizaTE	HELPO1	423643	425136	.	-	.	DNA/Helitron:HELPO1
scaffold_08	localizaTE	Gypsy_9	779364	779953	.	+	.	LTR/Gypsy:Gypsy_9
scaffold_08	localizaTE	Gypsy_2	779948	780243	.	+	.	LTR/Gypsy:Gypsy_2
scaffold_08	localizaTE	Gypsy_6	780244	786558	.	-	.	LTR/Gypsy:Gypsy_6
scaffold_08	localizaTE	Gypsy_5	781363	786424	.	+	.	LTR/Gypsy:Gypsy_5
scaffold_08	localizaTE	Gypsy_31	798093	798368	.	-	.	LTR/Gypsy:Gypsy_31
scaffold_08	localizaTE	Gypsy_2	798364	803508	.	+	.	LTR/Gypsy:Gypsy_2
scaffold_08	localizaTE	Gypsy_25	894708	894799	.	+	.	LTR/Gypsy:Gypsy_25
scaffold_08	localizaTE	Gypsy_47	1076606	1076664	.	+	.	LTR/Gypsy:Gypsy_47
scaffold_08	localizaTE	HELPO1.2	1076621	1076702	.	+	.	DNA/Helitron:HELPO1.2
scaffold_08	localizaTE	Gypsy_27	1116822	1116870	.	+	.	LTR/Gypsy:Gypsy_27
scaffold_08	localizaTE	Copia_5	1116989	1117163	.	+	.	LTR/Copia:Copia_5
scaffold_08	localizaTE	Gypsy_7	1117163	1117540	.	+	.	LTR/Gypsy:Gypsy_7
scaffold_08	localizaTE	Gypsy_6	1117541	1120418	.	-	.	LTR/Gypsy:Gypsy_6
scaffold_08	localizaTE	Gypsy_7	1120419	1121012	.	-	.	LTR/Gypsy:Gypsy_7
scaffold_08	localizaTE	Gypsy_7	1121025	1121627	.	+	.	LTR/Gypsy:Gypsy_7
scaffold_08	localizaTE	Copia_1	1124210	1126383	.	+	.	LTR/Copia:Copia_1
scaffold_08	localizaTE	Gypsy_7	1126383	1134751	.	-	.	LTR/Gypsy:Gypsy_7
scaffold_08	localizaTE	Gypsy_15	1131792	1132853	.	-	.	LTR/Gypsy:Gypsy_15
scaffold_08	localizaTE	Gypsy_4	1134752	1146968	.	+	.	LTR/Gypsy:Gypsy_4
scaffold_08	localizaTE	Gypsy_13	1147143	1149157	.	-	.	LTR/Gypsy:Gypsy_13
scaffold_08	localizaTE	Gypsy_4	1149158	1150528	.	+	.	LTR/Gypsy:Gypsy_4
scaffold_08	localizaTE	Gypsy_7	1150507	1150913	.	-	.	LTR/Gypsy:Gypsy_7
scaffold_08	localizaTE	HELPO2	1150913	1151422	.	+	.	DNA/Helitron:HELPO2
scaffold_08	localizaTE	Gypsy_25	1252252	1252459	.	-	.	LTR/Gypsy:Gypsy_25
scaffold_08	localizaTE	HELPO2	1367660	1374048	.	+	.	DNA/Helitron:HELPO2
scaffold_08	localizaTE	Copia_12	1612574	1612781	.	+	.	LTR/Copia:Copia_12
scaffold_08	localizaTE	HELPO2	1721273	1726240	.	+	.	DNA/Helitron:HELPO2
scaffold_08	localizaTE	Gypsy_49	1752490	1752581	.	+	.	LTR/Gypsy:Gypsy_49
scaffold_08	localizaTE	DIRS_1	2073449	2074146	.	-	.	LTR/Ngaro:DIRS_1
scaffold_08	localizaTE	Gypsy_9	2150245	2150622	.	+	.	LTR/Gypsy:Gypsy_9
scaffold_08	localizaTE	Gypsy_47	2203752	2203803	.	-	.	LTR/Gypsy:Gypsy_47
scaffold_08	localizaTE	HELPO2	2234922	2241310	.	-	.	DNA/Helitron:HELPO2
scaffold_08	localizaTE	Gypsy_4	2246843	2248190	.	-	.	LTR/Gypsy:Gypsy_4
scaffold_08	localizaTE	Gypsy_13	2248191	2250203	.	+	.	LTR/Gypsy:Gypsy_13
scaffold_08	localizaTE	Gypsy_4	2250378	2262593	.	-	.	LTR/Gypsy:Gypsy_4
scaffold_08	localizaTE	Gypsy_9	2262674	2262684	.	+	.	LTR/Gypsy:Gypsy_9
scaffold_08	localizaTE	Gypsy_4	2269808	2282023	.	+	.	LTR/Gypsy:Gypsy_4
scaffold_08	localizaTE	Gypsy_13	2282198	2284214	.	-	.	LTR/Gypsy:Gypsy_13
scaffold_08	localizaTE	Gypsy_4	2284215	2285564	.	+	.	LTR/Gypsy:Gypsy_4
scaffold_08	localizaTE	DIRS_1	2287013	2289800	.	+	.	LTR/Ngaro:DIRS_1
scaffold_08	localizaTE	Copia_11	2292893	2298353	.	+	.	LTR/Copia:Copia_11
scaffold_08	localizaTE	Gypsy_3	2320737	2321396	.	-	.	LTR/Gypsy:Gypsy_3
scaffold_08	localizaTE	Gypsy_23	2321397	2321983	.	+	.	LTR/Gypsy:Gypsy_23
scaffold_08	localizaTE	Gypsy_31	2323064	2323484	.	-	.	LTR/Gypsy:Gypsy_31
scaffold_08	localizaTE	Copia_11	2417649	2417722	.	-	.	LTR/Copia:Copia_11
scaffold_08	localizaTE	Gypsy_25	2417850	2418248	.	-	.	LTR/Gypsy:Gypsy_25
scaffold_08	localizaTE	Copia_14	2418331	2418757	.	-	.	LTR/Copia:Copia_14
scaffold_08	localizaTE	Gypsy_9	2418753	2420688	.	-	.	LTR/Gypsy:Gypsy_9
scaffold_08	localizaTE	DIRS_3	2420936	2421458	.	+	.	LTR/Ngaro:DIRS_3
scaffold_08	localizaTE	Gypsy_2	2422537	2429253	.	+	.	LTR/Gypsy:Gypsy_2
scaffold_08	localizaTE	Gypsy_16	2540502	2544794	.	-	.	LTR/Gypsy:Gypsy_16
scaffold_08	localizaTE	Gypsy_14	2540591	2546896	.	+	.	LTR/Gypsy:Gypsy_14
scaffold_09	localizaTE	LINE_2	230367	230503	.	+	.	LINE/Tad1:LINE_2
scaffold_09	localizaTE	Gypsy_5	253077	253150	.	+	.	LTR/Gypsy:Gypsy_5
scaffold_09	localizaTE	Gypsy_10	258830	260375	.	-	.	LTR/Gypsy:Gypsy_10
scaffold_09	localizaTE	Gypsy_3	366204	376144	.	+	.	LTR/Gypsy:Gypsy_3
scaffold_09	localizaTE	Gypsy_2	466447	468046	.	+	.	LTR/Gypsy:Gypsy_2
scaffold_09	localizaTE	Gypsy_16	468079	469415	.	-	.	LTR/Gypsy:Gypsy_16
scaffold_09	localizaTE	Gypsy_3	481471	487616	.	+	.	LTR/Gypsy:Gypsy_3
scaffold_09	localizaTE	Gypsy_15	483377	484386	.	+	.	LTR/Gypsy:Gypsy_15
scaffold_09	localizaTE	Gypsy_29	516567	516687	.	+	.	LTR/Gypsy:Gypsy_29
scaffold_09	localizaTE	LINE_2	629095	629612	.	-	.	LINE/Tad1:LINE_2
scaffold_09	localizaTE	Gypsy_40	777312	777423	.	+	.	LTR/Gypsy:Gypsy_40
scaffold_09	localizaTE	Copia_12	880186	880393	.	+	.	LTR/Copia:Copia_12
scaffold_09	localizaTE	Gypsy_31	880511	880948	.	+	.	LTR/Gypsy:Gypsy_31
scaffold_09	localizaTE	Gypsy_10	880656	880987	.	-	.	LTR/Gypsy:Gypsy_10
scaffold_09	localizaTE	Gypsy_10	883037	883602	.	+	.	LTR/Gypsy:Gypsy_10
scaffold_09	localizaTE	Gypsy_17	883367	885039	.	-	.	LTR/Gypsy:Gypsy_17
scaffold_09	localizaTE	Gypsy_5	884215	884632	.	-	.	LTR/Gypsy:Gypsy_5
scaffold_09	localizaTE	Gypsy_42	885426	885601	.	-	.	LTR/Gypsy:Gypsy_42
scaffold_09	localizaTE	Gypsy_9	903990	904278	.	+	.	LTR/Gypsy:Gypsy_9
scaffold_09	localizaTE	Gypsy_18	904258	904319	.	-	.	LTR/Gypsy:Gypsy_18
scaffold_09	localizaTE	LINE_2	904318	907413	.	-	.	LINE/Tad1:LINE_2
scaffold_09	localizaTE	Gypsy_17	904433	905685	.	-	.	LTR/Gypsy:Gypsy_17
scaffold_09	localizaTE	Copia_3	906067	906340	.	+	.	LTR/Copia:Copia_3
scaffold_09	localizaTE	Copia_3	906666	906714	.	+	.	LTR/Copia:Copia_3
scaffold_09	localizaTE	Gypsy_26	909495	909988	.	+	.	LTR/Gypsy:Gypsy_26
scaffold_09	localizaTE	Copia_3	909953	910026	.	-	.	LTR/Copia:Copia_3
scaffold_09	localizaTE	Copia_8	910010	910580	.	+	.	LTR/Copia:Copia_8
scaffold_09	localizaTE	Gypsy_5	910581	911009	.	+	.	LTR/Gypsy:Gypsy_5
scaffold_09	localizaTE	Gypsy_43	911027	911270	.	+	.	LTR/Gypsy:Gypsy_43
scaffold_09	localizaTE	Copia_5	912175	912324	.	-	.	LTR/Copia:Copia_5
scaffold_09	localizaTE	Gypsy_43	912323	912358	.	-	.	LTR/Gypsy:Gypsy_43
scaffold_09	localizaTE	Gypsy_27	1086623	1086866	.	-	.	LTR/Gypsy:Gypsy_27
scaffold_09	localizaTE	Gypsy_2	1105768	1112454	.	-	.	LTR/Gypsy:Gypsy_2
scaffold_09	localizaTE	Gypsy_3	1112884	1113003	.	-	.	LTR/Gypsy:Gypsy_3
scaffold_09	localizaTE	Gypsy_7	1118697	1119640	.	-	.	LTR/Gypsy:Gypsy_7
scaffold_09	localizaTE	Gypsy_9	1122074	1122640	.	-	.	LTR/Gypsy:Gypsy_9
scaffold_09	localizaTE	Copia_3	1122636	1123222	.	-	.	LTR/Copia:Copia_3
scaffold_09	localizaTE	Gypsy_18	1123506	1133402	.	+	.	LTR/Gypsy:Gypsy_18
scaffold_09	localizaTE	Gypsy_11	1133368	1133425	.	-	.	LTR/Gypsy:Gypsy_11
scaffold_09	localizaTE	Copia_3	1134550	1135227	.	+	.	LTR/Copia:Copia_3
scaffold_09	localizaTE	Gypsy_7	1135381	1138958	.	+	.	LTR/Gypsy:Gypsy_7
scaffold_09	localizaTE	Gypsy_23	1139487	1140109	.	-	.	LTR/Gypsy:Gypsy_23
scaffold_09	localizaTE	Gypsy_46	1145810	1146930	.	-	.	LTR/Gypsy:Gypsy_46
scaffold_09	localizaTE	Gypsy_23	1145858	1146455	.	-	.	LTR/Gypsy:Gypsy_23
scaffold_09	localizaTE	Copia_12	1146912	1147117	.	-	.	LTR/Copia:Copia_12
scaffold_09	localizaTE	Gypsy_27	1147117	1147971	.	+	.	LTR/Gypsy:Gypsy_27
scaffold_09	localizaTE	Gypsy_46	1147484	1147696	.	-	.	LTR/Gypsy:Gypsy_46
scaffold_09	localizaTE	Gypsy_9	1148018	1148333	.	-	.	LTR/Gypsy:Gypsy_9
scaffold_09	localizaTE	Gypsy_11	1148310	1148350	.	+	.	LTR/Gypsy:Gypsy_11
scaffold_09	localizaTE	Gypsy_15	1149891	1150945	.	+	.	LTR/Gypsy:Gypsy_15
scaffold_09	localizaTE	Gypsy_49	1151432	1151492	.	-	.	LTR/Gypsy:Gypsy_49
scaffold_09	localizaTE	Gypsy_8	1152231	1164765	.	+	.	LTR/Gypsy:Gypsy_8
scaffold_09	localizaTE	Gypsy_25	1178612	1178768	.	+	.	LTR/Gypsy:Gypsy_25
scaffold_09	localizaTE	Copia_3	1180934	1181045	.	+	.	LTR/Copia:Copia_3
scaffold_09	localizaTE	Gypsy_25	1184578	1184639	.	-	.	LTR/Gypsy:Gypsy_25
scaffold_09	localizaTE	Copia_3	1185079	1185162	.	+	.	LTR/Copia:Copia_3
scaffold_09	localizaTE	Gypsy_7	1186758	1187701	.	-	.	LTR/Gypsy:Gypsy_7
scaffold_09	localizaTE	Gypsy_9	1190135	1190701	.	-	.	LTR/Gypsy:Gypsy_9
scaffold_09	localizaTE	Copia_3	1190697	1191722	.	-	.	LTR/Copia:Copia_3
scaffold_09	localizaTE	Gypsy_6	1198951	1199595	.	+	.	LTR/Gypsy:Gypsy_6
scaffold_09	localizaTE	Gypsy_23	1199562	1199605	.	-	.	LTR/Gypsy:Gypsy_23
scaffold_09	localizaTE	Gypsy_3	1200244	1200916	.	-	.	LTR/Gypsy:Gypsy_3
scaffold_09	localizaTE	Gypsy_8	1207106	1207696	.	+	.	LTR/Gypsy:Gypsy_8
scaffold_09	localizaTE	Gypsy_1	1489096	1495825	.	+	.	LTR/Gypsy:Gypsy_1
scaffold_09	localizaTE	Copia_12	1498399	1498603	.	+	.	LTR/Copia:Copia_12
scaffold_09	localizaTE	Gypsy_27	1645707	1645753	.	-	.	LTR/Gypsy:Gypsy_27
scaffold_09	localizaTE	Gypsy_1	1645754	1652607	.	+	.	LTR/Gypsy:Gypsy_1
scaffold_09	localizaTE	Gypsy_41	1652608	1652990	.	+	.	LTR/Gypsy:Gypsy_41
scaffold_09	localizaTE	Gypsy_18	1652975	1653108	.	+	.	LTR/Gypsy:Gypsy_18
scaffold_09	localizaTE	Gypsy_13	1653541	1653655	.	-	.	LTR/Gypsy:Gypsy_13
scaffold_09	localizaTE	Copia_2	1654323	1659648	.	+	.	LTR/Copia:Copia_2
scaffold_09	localizaTE	LINE_1	1662956	1663564	.	+	.	LINE/Tad1:LINE_1
scaffold_09	localizaTE	LINE_2	1694773	1696529	.	-	.	LINE/Tad1:LINE_2
scaffold_09	localizaTE	Gypsy_5	1696923	1707841	.	+	.	LTR/Gypsy:Gypsy_5
scaffold_09	localizaTE	Copia_4	1698034	1703539	.	+	.	LTR/Copia:Copia_4
scaffold_09	localizaTE	Gypsy_7	1708267	1708880	.	-	.	LTR/Gypsy:Gypsy_7
scaffold_09	localizaTE	Gypsy_41	1713527	1713893	.	+	.	LTR/Gypsy:Gypsy_41
scaffold_09	localizaTE	Copia_3	1713894	1714170	.	-	.	LTR/Copia:Copia_3
scaffold_09	localizaTE	Gypsy_2	1785280	1791988	.	-	.	LTR/Gypsy:Gypsy_2
scaffold_10	localizaTE	Gypsy_29	77774	77975	.	+	.	LTR/Gypsy:Gypsy_29
scaffold_10	localizaTE	Gypsy_8	120479	120721	.	-	.	LTR/Gypsy:Gypsy_8
scaffold_10	localizaTE	Copia_2	122666	122810	.	-	.	LTR/Copia:Copia_2
scaffold_10	localizaTE	LINE_2	136707	137465	.	-	.	LINE/Tad1:LINE_2
scaffold_10	localizaTE	Gypsy_33	139493	139789	.	-	.	LTR/Gypsy:Gypsy_33
scaffold_10	localizaTE	Gypsy_20	260994	274299	.	+	.	LTR/Gypsy:Gypsy_20
scaffold_10	localizaTE	Gypsy_1	263708	270442	.	+	.	LTR/Gypsy:Gypsy_1
scaffold_10	localizaTE	Copia_9	274301	279641	.	+	.	LTR/Copia:Copia_9
scaffold_10	localizaTE	Gypsy_20	279642	282321	.	+	.	LTR/Gypsy:Gypsy_20
scaffold_10	localizaTE	LINE_2	363554	363610	.	+	.	LINE/Tad1:LINE_2
scaffold_10	localizaTE	Gypsy_11	418627	419262	.	+	.	LTR/Gypsy:Gypsy_11
scaffold_10	localizaTE	Gypsy_29	425147	425461	.	+	.	LTR/Gypsy:Gypsy_29
scaffold_10	localizaTE	Gypsy_31	427534	428004	.	+	.	LTR/Gypsy:Gypsy_31
scaffold_10	localizaTE	Gypsy_6	428759	429358	.	+	.	LTR/Gypsy:Gypsy_6
scaffold_10	localizaTE	Gypsy_1	431292	431876	.	-	.	LTR/Gypsy:Gypsy_1
scaffold_10	localizaTE	DIRS_2	431877	435570	.	+	.	LTR/Ngaro:DIRS_2
scaffold_10	localizaTE	Gypsy_19	684963	685209	.	-	.	LTR/Gypsy:Gypsy_19
scaffold_10	localizaTE	Copia_2	770678	770875	.	-	.	LTR/Copia:Copia_2
scaffold_10	localizaTE	Copia_12	810475	810540	.	+	.	LTR/Copia:Copia_12
scaffold_10	localizaTE	Copia_2	916384	918385	.	-	.	LTR/Copia:Copia_2
scaffold_10	localizaTE	Gypsy_42	918375	918947	.	+	.	LTR/Gypsy:Gypsy_42
scaffold_10	localizaTE	Gypsy_1	918948	923507	.	+	.	LTR/Gypsy:Gypsy_1
scaffold_10	localizaTE	Gypsy_23	923500	924119	.	+	.	LTR/Gypsy:Gypsy_23
scaffold_10	localizaTE	Copia_2	924061	926955	.	+	.	LTR/Copia:Copia_2
scaffold_10	localizaTE	Copia_2	927626	928216	.	-	.	LTR/Copia:Copia_2
scaffold_10	localizaTE	Copia_2	928191	928219	.	-	.	LTR/Copia:Copia_2
scaffold_10	localizaTE	Gypsy_5	928303	928759	.	+	.	LTR/Gypsy:Gypsy_5
scaffold_10	localizaTE	Copia_12	929536	929686	.	+	.	LTR/Copia:Copia_12
scaffold_10	localizaTE	Gypsy_52	929687	929743	.	-	.	LTR/Gypsy:Gypsy_52
scaffold_10	localizaTE	Gypsy_15	929724	930378	.	+	.	LTR/Gypsy:Gypsy_15
scaffold_10	localizaTE	Gypsy_26	930652	930767	.	+	.	LTR/Gypsy:Gypsy_26
scaffold_10	localizaTE	Gypsy_17	930735	930919	.	-	.	LTR/Gypsy:Gypsy_17
scaffold_10	localizaTE	Gypsy_15	930917	931024	.	+	.	LTR/Gypsy:Gypsy_15
scaffold_10	localizaTE	Gypsy_5	931025	931932	.	-	.	LTR/Gypsy:Gypsy_5
scaffold_10	localizaTE	Gypsy_3	931205	931891	.	-	.	LTR/Gypsy:Gypsy_3
scaffold_10	localizaTE	Gypsy_31	931933	932410	.	-	.	LTR/Gypsy:Gypsy_31
scaffold_10	localizaTE	Gypsy_5	932410	932589	.	-	.	LTR/Gypsy:Gypsy_5
scaffold_10	localizaTE	Copia_12	932587	932646	.	+	.	LTR/Copia:Copia_12
scaffold_10	localizaTE	Gypsy_7	1047385	1054713	.	+	.	LTR/Gypsy:Gypsy_7
scaffold_10	localizaTE	Copia_1	1054198	1057636	.	-	.	LTR/Copia:Copia_1
scaffold_10	localizaTE	Copia_4	1056221	1057956	.	+	.	LTR/Copia:Copia_4
scaffold_10	localizaTE	Gypsy_7	1058926	1062445	.	-	.	LTR/Gypsy:Gypsy_7
scaffold_10	localizaTE	Copia_3	1062654	1063512	.	-	.	LTR/Copia:Copia_3
scaffold_10	localizaTE	Gypsy_40	1066350	1066418	.	-	.	LTR/Gypsy:Gypsy_40
scaffold_10	localizaTE	Gypsy_35	1066434	1066579	.	+	.	LTR/Gypsy:Gypsy_35
scaffold_10	localizaTE	Gypsy_45	1066579	1066733	.	+	.	LTR/Gypsy:Gypsy_45
scaffold_10	localizaTE	Gypsy_1	1303458	1310196	.	+	.	LTR/Gypsy:Gypsy_1
scaffold_10	localizaTE	Gypsy_27	1313195	1313273	.	+	.	LTR/Gypsy:Gypsy_27
scaffold_10	localizaTE	Gypsy_16	1314453	1322607	.	-	.	LTR/Gypsy:Gypsy_16
scaffold_10	localizaTE	Gypsy_40	1322587	1322668	.	-	.	LTR/Gypsy:Gypsy_40
scaffold_10	localizaTE	Gypsy_13	1324011	1338665	.	+	.	LTR/Gypsy:Gypsy_13
scaffold_10	localizaTE	Gypsy_15	1325203	1336524	.	-	.	LTR/Gypsy:Gypsy_15
scaffold_10	localizaTE	Gypsy_4	1338926	1338961	.	-	.	LTR/Gypsy:Gypsy_4
scaffold_10	localizaTE	Gypsy_40	1338952	1339030	.	-	.	LTR/Gypsy:Gypsy_40
scaffold_10	localizaTE	Gypsy_16	1340379	1341676	.	-	.	LTR/Gypsy:Gypsy_16
scaffold_10	localizaTE	Gypsy_31	1342251	1342716	.	+	.	LTR/Gypsy:Gypsy_31
scaffold_10	localizaTE	Gypsy_17	1342717	1342882	.	-	.	LTR/Gypsy:Gypsy_17
scaffold_10	localizaTE	Gypsy_1	1343201	1343796	.	+	.	LTR/Gypsy:Gypsy_1
scaffold_10	localizaTE	Gypsy_29	1355556	1363838	.	+	.	LTR/Gypsy:Gypsy_29
scaffold_10	localizaTE	HELPO1.2	1356509	1356748	.	-	.	DNA/Helitron:HELPO1.2
scaffold_10	localizaTE	HELPO2	1359386	1359608	.	-	.	DNA/Helitron:HELPO2
scaffold_10	localizaTE	Gypsy_47	1529059	1529124	.	+	.	LTR/Gypsy:Gypsy_47
scaffold_11	localizaTE	DIRS_1	39152	39270	.	-	.	LTR/Ngaro:DIRS_1
scaffold_11	localizaTE	DIRS_1	66442	66560	.	-	.	LTR/Ngaro:DIRS_1
scaffold_11	localizaTE	DIRS_1	118997	123574	.	+	.	LTR/Ngaro:DIRS_1
scaffold_11	localizaTE	Gypsy_3	168463	169149	.	+	.	LTR/Gypsy:Gypsy_3
scaffold_11	localizaTE	Gypsy_3	262575	272488	.	-	.	LTR/Gypsy:Gypsy_3
scaffold_11	localizaTE	Copia_2	302079	307082	.	-	.	LTR/Copia:Copia_2
scaffold_11	localizaTE	Gypsy_2	465133	472839	.	-	.	LTR/Gypsy:Gypsy_2
scaffold_11	localizaTE	Gypsy_7	475366	478762	.	-	.	LTR/Gypsy:Gypsy_7
scaffold_11	localizaTE	Copia_3	479152	480095	.	-	.	LTR/Copia:Copia_3
scaffold_11	localizaTE	Gypsy_2	480799	484003	.	-	.	LTR/Gypsy:Gypsy_2
scaffold_11	localizaTE	Gypsy_21	487161	488615	.	+	.	LTR/Gypsy:Gypsy_21
scaffold_11	localizaTE	Gypsy_25	490499	491155	.	+	.	LTR/Gypsy:Gypsy_25
scaffold_11	localizaTE	LINE_3	492533	493523	.	-	.	LINE/Tad1:LINE_3
scaffold_11	localizaTE	Gypsy_25	495978	496633	.	+	.	LTR/Gypsy:Gypsy_25
scaffold_11	localizaTE	LINE_2	496846	498518	.	+	.	LINE/Tad1:LINE_2
scaffold_11	localizaTE	Gypsy_7	498544	498763	.	-	.	LTR/Gypsy:Gypsy_7
scaffold_11	localizaTE	Gypsy_48	498768	499151	.	+	.	LTR/Gypsy:Gypsy_48
scaffold_11	localizaTE	Gypsy_2	500412	507358	.	-	.	LTR/Gypsy:Gypsy_2
scaffold_11	localizaTE	Gypsy_6	507359	507741	.	-	.	LTR/Gypsy:Gypsy_6
scaffold_11	localizaTE	Gypsy_9	507716	507777	.	+	.	LTR/Gypsy:Gypsy_9
scaffold_11	localizaTE	Gypsy_38	507852	508415	.	-	.	LTR/Gypsy:Gypsy_38
scaffold_11	localizaTE	Gypsy_18	509227	510537	.	-	.	LTR/Gypsy:Gypsy_18
scaffold_11	localizaTE	Gypsy_17	510535	510990	.	+	.	LTR/Gypsy:Gypsy_17
scaffold_11	localizaTE	Gypsy_17	510991	511575	.	+	.	LTR/Gypsy:Gypsy_17
scaffold_11	localizaTE	Gypsy_42	511682	511736	.	-	.	LTR/Gypsy:Gypsy_42
scaffold_11	localizaTE	Gypsy_50	511723	512038	.	-	.	LTR/Gypsy:Gypsy_50
scaffold_11	localizaTE	Gypsy_8	661546	662379	.	-	.	LTR/Gypsy:Gypsy_8
scaffold_11	localizaTE	HELPO1.2	701926	701974	.	-	.	DNA/Helitron:HELPO1.2
scaffold_11	localizaTE	HELPO1	702335	707575	.	-	.	DNA/Helitron:HELPO1
scaffold_11	localizaTE	Gypsy_10	708672	708714	.	-	.	LTR/Gypsy:Gypsy_10
scaffold_11	localizaTE	Gypsy_6	722816	723203	.	+	.	LTR/Gypsy:Gypsy_6
scaffold_11	localizaTE	Gypsy_5	723204	728296	.	-	.	LTR/Gypsy:Gypsy_5
scaffold_11	localizaTE	Gypsy_6	723994	729372	.	+	.	LTR/Gypsy:Gypsy_6
scaffold_11	localizaTE	HELPO1.2	756984	764123	.	+	.	DNA/Helitron:HELPO1.2
scaffold_11	localizaTE	Gypsy_1	789831	790044	.	+	.	LTR/Gypsy:Gypsy_1
scaffold_11	localizaTE	Gypsy_2	790547	791404	.	+	.	LTR/Gypsy:Gypsy_2
scaffold_11	localizaTE	Gypsy_43	791404	792842	.	-	.	LTR/Gypsy:Gypsy_43
scaffold_11	localizaTE	Gypsy_8	835475	835517	.	+	.	LTR/Gypsy:Gypsy_8
scaffold_11	localizaTE	Gypsy_33	844550	844813	.	+	.	LTR/Gypsy:Gypsy_33
scaffold_11	localizaTE	Gypsy_18	864455	865757	.	+	.	LTR/Gypsy:Gypsy_18
scaffold_11	localizaTE	Gypsy_13	865271	884435	.	-	.	LTR/Gypsy:Gypsy_13
scaffold_11	localizaTE	Gypsy_14	869883	879305	.	+	.	LTR/Gypsy:Gypsy_14
scaffold_11	localizaTE	Gypsy_18	883908	885202	.	+	.	LTR/Gypsy:Gypsy_18
scaffold_11	localizaTE	Gypsy_33	885223	885549	.	+	.	LTR/Gypsy:Gypsy_33
scaffold_11	localizaTE	Gypsy_18	885573	894640	.	-	.	LTR/Gypsy:Gypsy_18
scaffold_11	localizaTE	LINE_2	890729	890892	.	+	.	LINE/Tad1:LINE_2
scaffold_11	localizaTE	Gypsy_36	892235	892410	.	+	.	LTR/Gypsy:Gypsy_36
scaffold_11	localizaTE	Gypsy_44	894931	896175	.	+	.	LTR/Gypsy:Gypsy_44
scaffold_11	localizaTE	Gypsy_8	941432	941499	.	-	.	LTR/Gypsy:Gypsy_8
scaffold_11	localizaTE	Gypsy_34	1090665	1090814	.	+	.	LTR/Gypsy:Gypsy_34
scaffold_11	localizaTE	Gypsy_47	1122554	1122654	.	+	.	LTR/Gypsy:Gypsy_47
scaffold_11	localizaTE	Copia_2	1236880	1238787	.	-	.	LTR/Copia:Copia_2
scaffold_11	localizaTE	Gypsy_17	1237113	1237746	.	+	.	LTR/Gypsy:Gypsy_17
scaffold_11	localizaTE	Gypsy_3	1237751	1238248	.	-	.	LTR/Gypsy:Gypsy_3
scaffold_11	localizaTE	Copia_3	1243988	1244058	.	+	.	LTR/Copia:Copia_3
scaffold_11	localizaTE	Gypsy_27	1243997	1244473	.	+	.	LTR/Gypsy:Gypsy_27
scaffold_11	localizaTE	Gypsy_26	1244051	1244491	.	-	.	LTR/Gypsy:Gypsy_26
scaffold_11	localizaTE	Copia_6	1251826	1257272	.	+	.	LTR/Copia:Copia_6
scaffold_11	localizaTE	Gypsy_41	1293869	1293941	.	-	.	LTR/Gypsy:Gypsy_41
scaffold_11	localizaTE	Gypsy_2	1293905	1300513	.	+	.	LTR/Gypsy:Gypsy_2
scaffold_11	localizaTE	LINE_2	1303157	1303223	.	+	.	LINE/Tad1:LINE_2
scaffold_11	localizaTE	Gypsy_40	1347022	1347322	.	+	.	LTR/Gypsy:Gypsy_40
scaffold_11	localizaTE	Gypsy_45	1348453	1349970	.	+	.	LTR/Gypsy:Gypsy_45
scaffold_11	localizaTE	Gypsy_23	1350287	1352203	.	+	.	LTR/Gypsy:Gypsy_23
scaffold_11	localizaTE	Copia_12	1350559	1352002	.	+	.	LTR/Copia:Copia_12
scaffold_11	localizaTE	Gypsy_20	1352175	1352532	.	-	.	LTR/Gypsy:Gypsy_20
scaffold_11	localizaTE	Gypsy_21	1353695	1354205	.	+	.	LTR/Gypsy:Gypsy_21
scaffold_11	localizaTE	Gypsy_23	1353704	1354116	.	-	.	LTR/Gypsy:Gypsy_23
scaffold_11	localizaTE	Gypsy_4	1354602	1355411	.	-	.	LTR/Gypsy:Gypsy_4
scaffold_11	localizaTE	Gypsy_4	1355409	1362648	.	-	.	LTR/Gypsy:Gypsy_4
scaffold_11	localizaTE	DIRS_1	1381693	1381762	.	+	.	LTR/Ngaro:DIRS_1
scaffold_11	localizaTE	DIRS_1	1390998	1391068	.	+	.	LTR/Ngaro:DIRS_1
scaffold_11	localizaTE	Gypsy_4	1400933	1405718	.	-	.	LTR/Gypsy:Gypsy_4
scaffold_11	localizaTE	Gypsy_20	1406713	1408379	.	-	.	LTR/Gypsy:Gypsy_20
scaffold_11	localizaTE	Gypsy_40	1408370	1408505	.	+	.	LTR/Gypsy:Gypsy_40
scaffold_11	localizaTE	Gypsy_2	1493764	1500468	.	+	.	LTR/Gypsy:Gypsy_2
scaffold_11	localizaTE	Gypsy_3	1586767	1596801	.	-	.	LTR/Gypsy:Gypsy_3
scaffold_11	localizaTE	Gypsy_19	1604529	1615758	.	+	.	LTR/Gypsy:Gypsy_19
scaffold_11	localizaTE	Gypsy_2	1766167	1773143	.	+	.	LTR/Gypsy:Gypsy_2
scaffold_11	localizaTE	Gypsy_10	1773465	1773840	.	-	.	LTR/Gypsy:Gypsy_10
scaffold_11	localizaTE	Gypsy_38	1774882	1775397	.	+	.	LTR/Gypsy:Gypsy_38
scaffold_11	localizaTE	Gypsy_1	1775658	1776258	.	+	.	LTR/Gypsy:Gypsy_1
scaffold_11	localizaTE	Gypsy_11	1776466	1776651	.	-	.	LTR/Gypsy:Gypsy_11
scaffold_11	localizaTE	Gypsy_43	1776727	1776758	.	+	.	LTR/Gypsy:Gypsy_43
scaffold_11	localizaTE	Gypsy_1	2096746	2099008	.	-	.	LTR/Gypsy:Gypsy_1
scaffold_11	localizaTE	Gypsy_7	2099684	2104355	.	-	.	LTR/Gypsy:Gypsy_7
scaffold_11	localizaTE	Copia_3	2105369	2105812	.	+	.	LTR/Copia:Copia_3
scaffold_11	localizaTE	Copia_4	2108413	2108658	.	+	.	LTR/Copia:Copia_4
scaffold_11	localizaTE	Copia_1	2109101	2111307	.	-	.	LTR/Copia:Copia_1
scaffold_11	localizaTE	Copia_4	2109882	2112521	.	+	.	LTR/Copia:Copia_4
scaffold_11	localizaTE	Copia_4	2112515	2113632	.	-	.	LTR/Copia:Copia_4
scaffold_11	localizaTE	HELPO2	2114358	2123171	.	+	.	DNA/Helitron:HELPO2
scaffold_11	localizaTE	Gypsy_6	2115765	2122948	.	+	.	LTR/Gypsy:Gypsy_6
scaffold_11	localizaTE	DIRS_3	2258783	2259202	.	-	.	LTR/Ngaro:DIRS_3
scaffold_11	localizaTE	Copia_2	2374450	2374629	.	+	.	LTR/Copia:Copia_2
scaffold_11	localizaTE	Gypsy_26	2376186	2376384	.	-	.	LTR/Gypsy:Gypsy_26
scaffold_11	localizaTE	Gypsy_6	2377296	2377896	.	-	.	LTR/Gypsy:Gypsy_6
scaffold_11	localizaTE	Gypsy_3	2452806	2464905	.	+	.	LTR/Gypsy:Gypsy_3
scaffold_11	localizaTE	Gypsy_6	2454641	2455230	.	+	.	LTR/Gypsy:Gypsy_6
scaffold_11	localizaTE	Gypsy_1	2456278	2462967	.	-	.	LTR/Gypsy:Gypsy_1
scaffold_11	localizaTE	LINE_1	2464909	2465786	.	-	.	LINE/Tad1:LINE_1
scaffold_11	localizaTE	Gypsy_41	2483270	2483871	.	-	.	LTR/Gypsy:Gypsy_41
scaffold_11	localizaTE	Gypsy_23	2572654	2572707	.	-	.	LTR/Gypsy:Gypsy_23
scaffold_11	localizaTE	LINE_1	2669484	2674154	.	+	.	LINE/Tad1:LINE_1
scaffold_12	localizaTE	Gypsy_43	38375	38598	.	+	.	LTR/Gypsy:Gypsy_43
scaffold_12	localizaTE	Gypsy_17	39427	39584	.	+	.	LTR/Gypsy:Gypsy_17
scaffold_12	localizaTE	Gypsy_17	61633	61899	.	+	.	LTR/Gypsy:Gypsy_17
scaffold_12	localizaTE	LINE_1	95928	101529	.	-	.	LINE/Tad1:LINE_1
scaffold_12	localizaTE	Gypsy_31	148632	149139	.	+	.	LTR/Gypsy:Gypsy_31
scaffold_12	localizaTE	Copia_12	149140	149729	.	+	.	LTR/Copia:Copia_12
scaffold_12	localizaTE	LINE_2	161909	162109	.	-	.	LINE/Tad1:LINE_2
scaffold_12	localizaTE	TIR1	252710	252792	.	-	.	DNA/Tc1-mariner:TIR1
