# Supplementary material for: Transposable Elements versus the Fungal Genome: Impact on Whole-Genome Architecture and Transcriptional Profiles
Source: PLoS Genet. 2016 Jun 13;12(6):e1006108. doi: 10.1371/journal.pgen.1006108 (PMC4905642; doi:10.1371/journal.pgen.1006108)
Supplement: S2 Dataset — (GFF) [file pgen.1006108.s008.gff]

scaffold_1	localizaTE	Gypsy_10	627	1395	.	-	.	LTR/Gypsy:Gypsy_10
scaffold_1	localizaTE	Gypsy_10	20568	20853	.	+	.	LTR/Gypsy:Gypsy_10
scaffold_1	localizaTE	Gypsy_26	33668	33838	.	-	.	LTR/Gypsy:Gypsy_26
scaffold_1	localizaTE	DIRS_3	33829	34138	.	+	.	LTR/Ngaro:DIRS_3
scaffold_1	localizaTE	Copia_17	111085	111299	.	+	.	LTR/Copia:Copia_17
scaffold_1	localizaTE	Gypsy_9	139190	139245	.	-	.	LTR/Gypsy:Gypsy_9
scaffold_1	localizaTE	Gypsy_43	155433	155459	.	+	.	LTR/Gypsy:Gypsy_43
scaffold_1	localizaTE	Gypsy_26	155698	155746	.	-	.	LTR/Gypsy:Gypsy_26
scaffold_1	localizaTE	Copia_3	155703	155782	.	+	.	LTR/Copia:Copia_3
scaffold_1	localizaTE	Copia_8	291347	291992	.	+	.	LTR/Copia:Copia_8
scaffold_1	localizaTE	Gypsy_5	302793	303460	.	+	.	LTR/Gypsy:Gypsy_5
scaffold_1	localizaTE	Gypsy_31	303875	304328	.	+	.	LTR/Gypsy:Gypsy_31
scaffold_1	localizaTE	Gypsy_27	330134	330211	.	+	.	LTR/Gypsy:Gypsy_27
scaffold_1	localizaTE	Gypsy_31	754082	754568	.	-	.	LTR/Gypsy:Gypsy_31
scaffold_1	localizaTE	Gypsy_30	754651	756082	.	-	.	LTR/Gypsy:Gypsy_30
scaffold_1	localizaTE	Gypsy_31	755402	755878	.	+	.	LTR/Gypsy:Gypsy_31
scaffold_1	localizaTE	Gypsy_9	775147	775740	.	+	.	LTR/Gypsy:Gypsy_9
scaffold_1	localizaTE	Gypsy_2	775734	776147	.	+	.	LTR/Gypsy:Gypsy_2
scaffold_1	localizaTE	LINE_3	776784	776877	.	-	.	LINE/Tad1:LINE_3
scaffold_1	localizaTE	LINE_2	1167348	1167402	.	+	.	LINE/Tad1:LINE_2
scaffold_1	localizaTE	Copia_3	1264378	1264478	.	+	.	LTR/Copia:Copia_3
scaffold_1	localizaTE	Gypsy_11	1264479	1264523	.	-	.	LTR/Gypsy:Gypsy_11
scaffold_1	localizaTE	Gypsy_4	1281060	1297978	.	+	.	LTR/Gypsy:Gypsy_4
scaffold_1	localizaTE	Gypsy_46	1291901	1297526	.	+	.	LTR/Gypsy:Gypsy_46
scaffold_1	localizaTE	Copia_1	1315688	1315722	.	+	.	LTR/Copia:Copia_1
scaffold_1	localizaTE	LINE_1	2395908	2400578	.	+	.	LINE/Tad1:LINE_1
scaffold_1	localizaTE	Gypsy_35	2950042	2950163	.	-	.	LTR/Gypsy:Gypsy_35
scaffold_1	localizaTE	Gypsy_6	2967175	2968041	.	+	.	LTR/Gypsy:Gypsy_6
scaffold_1	localizaTE	Gypsy_41	2971651	2971756	.	+	.	LTR/Gypsy:Gypsy_41
scaffold_1	localizaTE	Gypsy_23	3002149	3002228	.	-	.	LTR/Gypsy:Gypsy_23
scaffold_1	localizaTE	Gypsy_5	3002227	3005088	.	-	.	LTR/Gypsy:Gypsy_5
scaffold_1	localizaTE	Gypsy_27	3005089	3005194	.	-	.	LTR/Gypsy:Gypsy_27
scaffold_1	localizaTE	Gypsy_30	3005209	3005283	.	-	.	LTR/Gypsy:Gypsy_30
scaffold_1	localizaTE	Gypsy_2	3005311	3005534	.	-	.	LTR/Gypsy:Gypsy_2
scaffold_1	localizaTE	Gypsy_42	3005547	3005637	.	+	.	LTR/Gypsy:Gypsy_42
scaffold_1	localizaTE	Gypsy_25	3005638	3005781	.	+	.	LTR/Gypsy:Gypsy_25
scaffold_1	localizaTE	Gypsy_17	3432248	3432346	.	+	.	LTR/Gypsy:Gypsy_17
scaffold_1	localizaTE	Gypsy_42	3432486	3432548	.	+	.	LTR/Gypsy:Gypsy_42
scaffold_1	localizaTE	Gypsy_11	3611878	3611924	.	-	.	LTR/Gypsy:Gypsy_11
scaffold_1	localizaTE	Gypsy_12	3764789	3764884	.	-	.	LTR/Gypsy:Gypsy_12
scaffold_1	localizaTE	LINE_1	3879396	3880182	.	+	.	LINE/Tad1:LINE_1
scaffold_1	localizaTE	Gypsy_29	4020997	4021389	.	+	.	LTR/Gypsy:Gypsy_29
scaffold_1	localizaTE	Gypsy_26	4215688	4215940	.	-	.	LTR/Gypsy:Gypsy_26
scaffold_1	localizaTE	DIRS_1	4217938	4218031	.	+	.	LTR/Ngaro:DIRS_1
scaffold_1	localizaTE	Gypsy_9	4270784	4273962	.	+	.	LTR/Gypsy:Gypsy_9
scaffold_1	localizaTE	LINE_3	4311969	4312879	.	-	.	LINE/Tad1:LINE_3
scaffold_1	localizaTE	LINE_2	4315645	4317317	.	+	.	LINE/Tad1:LINE_2
scaffold_1	localizaTE	Gypsy_25	4360346	4360528	.	+	.	LTR/Gypsy:Gypsy_25
scaffold_2	localizaTE	Copia_3	206538	206754	.	-	.	LTR/Copia:Copia_3
scaffold_2	localizaTE	Copia_12	230663	230788	.	+	.	LTR/Copia:Copia_12
scaffold_2	localizaTE	Gypsy_20	230791	230899	.	+	.	LTR/Gypsy:Gypsy_20
scaffold_2	localizaTE	Copia_17	270647	275909	.	+	.	LTR/Copia:Copia_17
scaffold_2	localizaTE	Gypsy_51	300586	300630	.	+	.	LTR/Gypsy:Gypsy_51
scaffold_2	localizaTE	Gypsy_14	330944	340366	.	-	.	LTR/Gypsy:Gypsy_14
scaffold_2	localizaTE	Gypsy_6	751852	752003	.	+	.	LTR/Gypsy:Gypsy_6
scaffold_2	localizaTE	Gypsy_17	837673	837810	.	-	.	LTR/Gypsy:Gypsy_17
scaffold_2	localizaTE	Gypsy_42	2445284	2445295	.	+	.	LTR/Gypsy:Gypsy_42
scaffold_2	localizaTE	Gypsy_47	2481202	2481273	.	-	.	LTR/Gypsy:Gypsy_47
scaffold_2	localizaTE	Copia_4	2555077	2555470	.	-	.	LTR/Copia:Copia_4
scaffold_2	localizaTE	Copia_10	2724558	2724628	.	+	.	LTR/Copia:Copia_10
scaffold_2	localizaTE	Copia_13	2891180	2891290	.	-	.	LTR/Copia:Copia_13
scaffold_2	localizaTE	Gypsy_33	2991248	2991394	.	+	.	LTR/Gypsy:Gypsy_33
scaffold_2	localizaTE	Copia_13	2992233	2992319	.	-	.	LTR/Copia:Copia_13
scaffold_2	localizaTE	Gypsy_26	2992756	2992840	.	-	.	LTR/Gypsy:Gypsy_26
scaffold_2	localizaTE	Gypsy_31	2992817	2993187	.	-	.	LTR/Gypsy:Gypsy_31
scaffold_2	localizaTE	Gypsy_2	2993186	2993416	.	+	.	LTR/Gypsy:Gypsy_2
scaffold_2	localizaTE	Copia_3	2993399	2993783	.	-	.	LTR/Copia:Copia_3
scaffold_2	localizaTE	Gypsy_9	2994989	2995057	.	+	.	LTR/Gypsy:Gypsy_9
scaffold_2	localizaTE	Gypsy_6	2995033	2995164	.	+	.	LTR/Gypsy:Gypsy_6
scaffold_2	localizaTE	Gypsy_9	2995155	2995259	.	-	.	LTR/Gypsy:Gypsy_9
scaffold_2	localizaTE	Gypsy_34	3097313	3105564	.	+	.	LTR/Gypsy:Gypsy_34
scaffold_2	localizaTE	Gypsy_27	3159386	3160271	.	-	.	LTR/Gypsy:Gypsy_27
scaffold_2	localizaTE	Gypsy_27	3160591	3168894	.	-	.	LTR/Gypsy:Gypsy_27
scaffold_2	localizaTE	Gypsy_9	3161851	3162155	.	+	.	LTR/Gypsy:Gypsy_9
scaffold_2	localizaTE	Gypsy_11	3164180	3164254	.	-	.	LTR/Gypsy:Gypsy_11
scaffold_2	localizaTE	Gypsy_47	3240524	3240585	.	+	.	LTR/Gypsy:Gypsy_47
scaffold_3	localizaTE	Copia_4	124344	124413	.	+	.	LTR/Copia:Copia_4
scaffold_3	localizaTE	Gypsy_29	256155	256217	.	-	.	LTR/Gypsy:Gypsy_29
scaffold_3	localizaTE	HELPO1.2	311627	317028	.	+	.	DNA/Helitron:HELPO1.2
scaffold_3	localizaTE	Gypsy_22	317030	326582	.	+	.	LTR/Gypsy:Gypsy_22
scaffold_3	localizaTE	HELPO1.2	326583	327352	.	+	.	DNA/Helitron:HELPO1.2
scaffold_3	localizaTE	Gypsy_21	473417	474883	.	-	.	LTR/Gypsy:Gypsy_21
scaffold_3	localizaTE	Gypsy_30	1544846	1545031	.	+	.	LTR/Gypsy:Gypsy_30
scaffold_3	localizaTE	Gypsy_43	1545046	1545071	.	-	.	LTR/Gypsy:Gypsy_43
scaffold_3	localizaTE	Gypsy_7	1567384	1567703	.	-	.	LTR/Gypsy:Gypsy_7
scaffold_3	localizaTE	Gypsy_31	1569885	1569955	.	+	.	LTR/Gypsy:Gypsy_31
scaffold_3	localizaTE	HELPO1	1703129	1703393	.	+	.	DNA/Helitron:HELPO1
scaffold_3	localizaTE	Gypsy_3	2097079	2097621	.	+	.	LTR/Gypsy:Gypsy_3
scaffold_3	localizaTE	Gypsy_32	2333700	2333736	.	-	.	LTR/Gypsy:Gypsy_32
scaffold_3	localizaTE	Gypsy_46	2474739	2475152	.	+	.	LTR/Gypsy:Gypsy_46
scaffold_3	localizaTE	DIRS_1	2612235	2612424	.	-	.	LTR/Ngaro:DIRS_1
scaffold_3	localizaTE	Gypsy_27	2748368	2748404	.	-	.	LTR/Gypsy:Gypsy_27
scaffold_3	localizaTE	Gypsy_15	2748591	2749375	.	-	.	LTR/Gypsy:Gypsy_15
scaffold_3	localizaTE	Gypsy_6	2748869	2749252	.	+	.	LTR/Gypsy:Gypsy_6
scaffold_3	localizaTE	Gypsy_42	2777812	2777875	.	+	.	LTR/Gypsy:Gypsy_42
scaffold_3	localizaTE	Gypsy_31	2777869	2778067	.	-	.	LTR/Gypsy:Gypsy_31
scaffold_3	localizaTE	Gypsy_3	2779753	2780419	.	+	.	LTR/Gypsy:Gypsy_3
scaffold_3	localizaTE	Gypsy_7	2838983	2839438	.	+	.	LTR/Gypsy:Gypsy_7
scaffold_3	localizaTE	Gypsy_9	2841453	2841555	.	-	.	LTR/Gypsy:Gypsy_9
scaffold_3	localizaTE	Copia_8	2850811	2851184	.	+	.	LTR/Copia:Copia_8
scaffold_3	localizaTE	HELPO1.2	2897602	2897638	.	-	.	DNA/Helitron:HELPO1.2
scaffold_3	localizaTE	DIRS_1	2905189	2905272	.	+	.	LTR/Ngaro:DIRS_1
scaffold_3	localizaTE	Copia_2	2918819	2918936	.	-	.	LTR/Copia:Copia_2
scaffold_3	localizaTE	DIRS_1	3027563	3027690	.	-	.	LTR/Ngaro:DIRS_1
scaffold_3	localizaTE	Gypsy_3	3032251	3032432	.	+	.	LTR/Gypsy:Gypsy_3
scaffold_3	localizaTE	Gypsy_3	3033738	3034047	.	+	.	LTR/Gypsy:Gypsy_3
scaffold_3	localizaTE	Gypsy_9	3070804	3071545	.	-	.	LTR/Gypsy:Gypsy_9
scaffold_3	localizaTE	HELPO1	3260035	3260502	.	+	.	DNA/Helitron:HELPO1
scaffold_3	localizaTE	Gypsy_8	3305314	3305597	.	-	.	LTR/Gypsy:Gypsy_8
scaffold_4	localizaTE	Gypsy_31	1	135	.	-	.	LTR/Gypsy:Gypsy_31
scaffold_4	localizaTE	Gypsy_3	1153746	1154282	.	+	.	LTR/Gypsy:Gypsy_3
scaffold_4	localizaTE	Gypsy_23	1486469	1486875	.	+	.	LTR/Gypsy:Gypsy_23
scaffold_4	localizaTE	Gypsy_45	1495037	1495528	.	+	.	LTR/Gypsy:Gypsy_45
scaffold_4	localizaTE	Gypsy_16	1778648	1778742	.	-	.	LTR/Gypsy:Gypsy_16
scaffold_4	localizaTE	Gypsy_45	1941562	1941866	.	-	.	LTR/Gypsy:Gypsy_45
scaffold_4	localizaTE	Gypsy_23	1949881	1950252	.	-	.	LTR/Gypsy:Gypsy_23
scaffold_4	localizaTE	Gypsy_49	2177088	2177326	.	-	.	LTR/Gypsy:Gypsy_49
scaffold_4	localizaTE	Gypsy_4	2177308	2178449	.	-	.	LTR/Gypsy:Gypsy_4
scaffold_4	localizaTE	Gypsy_47	2371500	2371579	.	+	.	LTR/Gypsy:Gypsy_47
scaffold_4	localizaTE	HELPO1	2670510	2671154	.	-	.	DNA/Helitron:HELPO1
scaffold_4	localizaTE	Gypsy_35	2732064	2732138	.	-	.	LTR/Gypsy:Gypsy_35
scaffold_4	localizaTE	Gypsy_2	2748436	2749098	.	-	.	LTR/Gypsy:Gypsy_2
scaffold_4	localizaTE	Gypsy_5	2749100	2752619	.	+	.	LTR/Gypsy:Gypsy_5
scaffold_4	localizaTE	Gypsy_41	2830723	2830923	.	+	.	LTR/Gypsy:Gypsy_41
scaffold_4	localizaTE	Gypsy_42	2836307	2836445	.	-	.	LTR/Gypsy:Gypsy_42
scaffold_4	localizaTE	Gypsy_41	2916953	2917166	.	-	.	LTR/Gypsy:Gypsy_41
scaffold_5	localizaTE	LINE_3	79478	81190	.	-	.	LINE/Tad1:LINE_3
scaffold_5	localizaTE	LINE_2	83829	85584	.	+	.	LINE/Tad1:LINE_2
scaffold_5	localizaTE	Gypsy_10	138698	139264	.	-	.	LTR/Gypsy:Gypsy_10
scaffold_5	localizaTE	Gypsy_9	142411	142576	.	+	.	LTR/Gypsy:Gypsy_9
scaffold_5	localizaTE	Gypsy_3	192720	193126	.	-	.	LTR/Gypsy:Gypsy_3
scaffold_5	localizaTE	Gypsy_3	235949	236609	.	+	.	LTR/Gypsy:Gypsy_3
scaffold_5	localizaTE	Gypsy_27	265426	265688	.	+	.	LTR/Gypsy:Gypsy_27
scaffold_5	localizaTE	HELPO1.1	265896	269080	.	-	.	DNA/Helitron:HELPO1.1
scaffold_5	localizaTE	Gypsy_15	267825	268876	.	+	.	LTR/Gypsy:Gypsy_15
scaffold_5	localizaTE	Gypsy_6	269207	269564	.	+	.	LTR/Gypsy:Gypsy_6
scaffold_5	localizaTE	Gypsy_5	269565	273760	.	-	.	LTR/Gypsy:Gypsy_5
scaffold_5	localizaTE	Gypsy_22	273762	283274	.	+	.	LTR/Gypsy:Gypsy_22
scaffold_5	localizaTE	Gypsy_6	283275	286957	.	+	.	LTR/Gypsy:Gypsy_6
scaffold_5	localizaTE	Gypsy_9	287582	288042	.	+	.	LTR/Gypsy:Gypsy_9
scaffold_5	localizaTE	Gypsy_9	507315	507411	.	+	.	LTR/Gypsy:Gypsy_9
scaffold_5	localizaTE	Gypsy_35	911666	911870	.	-	.	LTR/Gypsy:Gypsy_35
scaffold_5	localizaTE	Gypsy_31	914134	914577	.	+	.	LTR/Gypsy:Gypsy_31
scaffold_5	localizaTE	Gypsy_27	1214970	1215018	.	+	.	LTR/Gypsy:Gypsy_27
scaffold_5	localizaTE	Copia_5	1215137	1215466	.	+	.	LTR/Copia:Copia_5
scaffold_5	localizaTE	Copia_4	1215496	1215601	.	-	.	LTR/Copia:Copia_4
scaffold_5	localizaTE	Gypsy_25	1215598	1215878	.	-	.	LTR/Gypsy:Gypsy_25
scaffold_5	localizaTE	Gypsy_23	1240442	1240525	.	+	.	LTR/Gypsy:Gypsy_23
scaffold_5	localizaTE	HELPO2	1240519	1240625	.	+	.	DNA/Helitron:HELPO2
scaffold_5	localizaTE	Gypsy_29	1340927	1343134	.	-	.	LTR/Gypsy:Gypsy_29
scaffold_5	localizaTE	Gypsy_25	1343645	1343855	.	-	.	LTR/Gypsy:Gypsy_25
scaffold_5	localizaTE	DIRS_2	1808582	1809280	.	+	.	LTR/Ngaro:DIRS_2
scaffold_5	localizaTE	Gypsy_49	1871036	1871127	.	+	.	LTR/Gypsy:Gypsy_49
scaffold_5	localizaTE	DIRS_1	2211422	2212119	.	-	.	LTR/Ngaro:DIRS_1
scaffold_5	localizaTE	Gypsy_47	2343409	2343460	.	-	.	LTR/Gypsy:Gypsy_47
scaffold_5	localizaTE	TIR1	2385124	2385520	.	+	.	DNA/Tc1-mariner:TIR1
scaffold_5	localizaTE	Gypsy_27	2394303	2394422	.	-	.	LTR/Gypsy:Gypsy_27
scaffold_5	localizaTE	DIRS_1	2394422	2396998	.	+	.	LTR/Ngaro:DIRS_1
scaffold_6	localizaTE	Gypsy_5	1	12057	.	-	.	LTR/Gypsy:Gypsy_5
scaffold_6	localizaTE	Gypsy_30	461	3371	.	-	.	LTR/Gypsy:Gypsy_30
scaffold_6	localizaTE	Gypsy_6	2806	3183	.	-	.	LTR/Gypsy:Gypsy_6
scaffold_6	localizaTE	Gypsy_10	12059	12335	.	-	.	LTR/Gypsy:Gypsy_10
scaffold_6	localizaTE	Copia_16	37529	37583	.	+	.	LTR/Copia:Copia_16
scaffold_6	localizaTE	Gypsy_45	107630	107657	.	-	.	LTR/Gypsy:Gypsy_45
scaffold_6	localizaTE	Gypsy_9	142959	143061	.	-	.	LTR/Gypsy:Gypsy_9
scaffold_6	localizaTE	Copia_3	164253	164626	.	-	.	LTR/Copia:Copia_3
scaffold_6	localizaTE	Gypsy_21	164643	170636	.	+	.	LTR/Gypsy:Gypsy_21
scaffold_6	localizaTE	Gypsy_23	172051	172343	.	-	.	LTR/Gypsy:Gypsy_23
scaffold_6	localizaTE	Gypsy_7	272353	272472	.	-	.	LTR/Gypsy:Gypsy_7
scaffold_6	localizaTE	Gypsy_41	272368	272825	.	+	.	LTR/Gypsy:Gypsy_41
scaffold_6	localizaTE	Gypsy_10	274772	275329	.	+	.	LTR/Gypsy:Gypsy_10
scaffold_6	localizaTE	Gypsy_27	275276	275336	.	-	.	LTR/Gypsy:Gypsy_27
scaffold_6	localizaTE	Gypsy_9	382022	382401	.	-	.	LTR/Gypsy:Gypsy_9
scaffold_6	localizaTE	Gypsy_13	390420	404364	.	+	.	LTR/Gypsy:Gypsy_13
scaffold_6	localizaTE	Gypsy_19	404365	414603	.	-	.	LTR/Gypsy:Gypsy_19
scaffold_6	localizaTE	Gypsy_1	414605	414969	.	-	.	LTR/Gypsy:Gypsy_1
scaffold_6	localizaTE	Gypsy_29	433329	436505	.	-	.	LTR/Gypsy:Gypsy_29
scaffold_6	localizaTE	Gypsy_23	494640	497572	.	+	.	LTR/Gypsy:Gypsy_23
scaffold_6	localizaTE	Copia_16	503477	503562	.	-	.	LTR/Copia:Copia_16
scaffold_6	localizaTE	Gypsy_5	591049	591854	.	+	.	LTR/Gypsy:Gypsy_5
scaffold_6	localizaTE	Gypsy_31	591199	591681	.	+	.	LTR/Gypsy:Gypsy_31
scaffold_6	localizaTE	Gypsy_25	591869	592079	.	-	.	LTR/Gypsy:Gypsy_25
scaffold_6	localizaTE	Copia_3	649793	650032	.	-	.	LTR/Copia:Copia_3
scaffold_6	localizaTE	Gypsy_31	650031	650472	.	-	.	LTR/Gypsy:Gypsy_31
scaffold_6	localizaTE	Gypsy_51	1051423	1061106	.	+	.	LTR/Gypsy:Gypsy_51
scaffold_6	localizaTE	HELPO1	1348245	1355147	.	-	.	DNA/Helitron:HELPO1
scaffold_6	localizaTE	Gypsy_41	1421964	1422204	.	-	.	LTR/Gypsy:Gypsy_41
scaffold_6	localizaTE	Gypsy_3	1523804	1524900	.	+	.	LTR/Gypsy:Gypsy_3
scaffold_6	localizaTE	Gypsy_27	1524901	1525158	.	+	.	LTR/Gypsy:Gypsy_27
scaffold_6	localizaTE	Gypsy_46	1525144	1525333	.	-	.	LTR/Gypsy:Gypsy_46
scaffold_6	localizaTE	Gypsy_6	1525335	1525400	.	+	.	LTR/Gypsy:Gypsy_6
scaffold_6	localizaTE	Gypsy_22	1525402	1525627	.	+	.	LTR/Gypsy:Gypsy_22
scaffold_6	localizaTE	Gypsy_23	1525624	1526228	.	+	.	LTR/Gypsy:Gypsy_23
scaffold_6	localizaTE	Gypsy_24	1527939	1528208	.	-	.	LTR/Gypsy:Gypsy_24
scaffold_6	localizaTE	Gypsy_36	1527978	1528222	.	+	.	LTR/Gypsy:Gypsy_36
scaffold_6	localizaTE	Gypsy_33	1643377	1644860	.	+	.	LTR/Gypsy:Gypsy_33
scaffold_6	localizaTE	Gypsy_3	1644863	1645485	.	-	.	LTR/Gypsy:Gypsy_3
scaffold_6	localizaTE	Gypsy_34	1645486	1647987	.	-	.	LTR/Gypsy:Gypsy_34
scaffold_6	localizaTE	Gypsy_40	1648010	1658558	.	+	.	LTR/Gypsy:Gypsy_40
scaffold_6	localizaTE	Gypsy_33	1684572	1692884	.	+	.	LTR/Gypsy:Gypsy_33
scaffold_6	localizaTE	Gypsy_24	1724574	1734124	.	+	.	LTR/Gypsy:Gypsy_24
scaffold_6	localizaTE	Gypsy_30	1859538	1867942	.	+	.	LTR/Gypsy:Gypsy_30
scaffold_6	localizaTE	Gypsy_31	1868320	1868709	.	-	.	LTR/Gypsy:Gypsy_31
scaffold_6	localizaTE	Gypsy_17	1929572	1929688	.	-	.	LTR/Gypsy:Gypsy_17
scaffold_7	localizaTE	Gypsy_27	208126	208195	.	+	.	LTR/Gypsy:Gypsy_27
scaffold_7	localizaTE	Gypsy_9	208158	208266	.	-	.	LTR/Gypsy:Gypsy_9
scaffold_7	localizaTE	Gypsy_41	209518	209645	.	-	.	LTR/Gypsy:Gypsy_41
scaffold_7	localizaTE	Gypsy_31	226473	226958	.	-	.	LTR/Gypsy:Gypsy_31
scaffold_7	localizaTE	Gypsy_5	248837	248910	.	+	.	LTR/Gypsy:Gypsy_5
scaffold_7	localizaTE	Gypsy_45	483662	483782	.	+	.	LTR/Gypsy:Gypsy_45
scaffold_7	localizaTE	Gypsy_12	495737	495842	.	+	.	LTR/Gypsy:Gypsy_12
scaffold_7	localizaTE	Gypsy_29	542659	542778	.	+	.	LTR/Gypsy:Gypsy_29
scaffold_7	localizaTE	LINE_2	678914	679303	.	-	.	LINE/Tad1:LINE_2
scaffold_7	localizaTE	Gypsy_48	819029	830275	.	+	.	LTR/Gypsy:Gypsy_48
scaffold_7	localizaTE	Copia_12	958883	959091	.	+	.	LTR/Copia:Copia_12
scaffold_7	localizaTE	Gypsy_31	959209	959952	.	+	.	LTR/Gypsy:Gypsy_31
scaffold_7	localizaTE	Gypsy_42	973615	973798	.	-	.	LTR/Gypsy:Gypsy_42
scaffold_7	localizaTE	Gypsy_40	992156	992416	.	-	.	LTR/Gypsy:Gypsy_40
scaffold_7	localizaTE	Gypsy_18	992396	992550	.	-	.	LTR/Gypsy:Gypsy_18
scaffold_7	localizaTE	Copia_8	992547	993451	.	-	.	LTR/Copia:Copia_8
scaffold_7	localizaTE	Copia_8	994080	994271	.	-	.	LTR/Copia:Copia_8
scaffold_7	localizaTE	Copia_5	996492	996770	.	-	.	LTR/Copia:Copia_5
scaffold_7	localizaTE	Copia_5	997787	997967	.	-	.	LTR/Copia:Copia_5
scaffold_7	localizaTE	Gypsy_43	997966	998001	.	-	.	LTR/Gypsy:Gypsy_43
scaffold_7	localizaTE	HELPO1	1079490	1079959	.	+	.	DNA/Helitron:HELPO1
scaffold_7	localizaTE	Gypsy_10	1081858	1082515	.	+	.	LTR/Gypsy:Gypsy_10
scaffold_7	localizaTE	DIRS_4	1279477	1285078	.	+	.	LTR/Ngaro:DIRS_4
scaffold_7	localizaTE	Copia_14	1285130	1285228	.	+	.	LTR/Copia:Copia_14
scaffold_7	localizaTE	Copia_12	1456424	1456628	.	+	.	LTR/Copia:Copia_12
scaffold_7	localizaTE	Gypsy_13	1617969	1618293	.	-	.	LTR/Gypsy:Gypsy_13
scaffold_7	localizaTE	LINE_1	1622095	1622659	.	+	.	LINE/Tad1:LINE_1
scaffold_7	localizaTE	LINE_2	1653091	1654856	.	-	.	LINE/Tad1:LINE_2
scaffold_7	localizaTE	Copia_3	1657118	1657161	.	+	.	LTR/Copia:Copia_3
scaffold_7	localizaTE	Gypsy_4	1657155	1657663	.	-	.	LTR/Gypsy:Gypsy_4
scaffold_7	localizaTE	Gypsy_7	1679009	1679654	.	-	.	LTR/Gypsy:Gypsy_7
scaffold_7	localizaTE	LINE_3	1679388	1682911	.	+	.	LINE/Tad1:LINE_3
scaffold_7	localizaTE	Gypsy_7	1688997	1689274	.	-	.	LTR/Gypsy:Gypsy_7
scaffold_8	localizaTE	Gypsy_49	160997	166701	.	+	.	LTR/Gypsy:Gypsy_49
scaffold_8	localizaTE	Gypsy_1	166705	166839	.	+	.	LTR/Gypsy:Gypsy_1
scaffold_8	localizaTE	Gypsy_31	166831	167294	.	-	.	LTR/Gypsy:Gypsy_31
scaffold_8	localizaTE	Gypsy_2	167264	167528	.	+	.	LTR/Gypsy:Gypsy_2
scaffold_8	localizaTE	Gypsy_41	170242	170311	.	+	.	LTR/Gypsy:Gypsy_41
scaffold_8	localizaTE	Gypsy_23	218348	219000	.	+	.	LTR/Gypsy:Gypsy_23
scaffold_8	localizaTE	Gypsy_45	225835	226331	.	+	.	LTR/Gypsy:Gypsy_45
scaffold_8	localizaTE	Gypsy_1	414218	414942	.	+	.	LTR/Gypsy:Gypsy_1
scaffold_8	localizaTE	Gypsy_15	414943	416208	.	-	.	LTR/Gypsy:Gypsy_15
scaffold_8	localizaTE	Gypsy_7	416203	416640	.	+	.	LTR/Gypsy:Gypsy_7
scaffold_8	localizaTE	Gypsy_15	419219	423618	.	+	.	LTR/Gypsy:Gypsy_15
scaffold_8	localizaTE	HELPO2	446442	447087	.	+	.	DNA/Helitron:HELPO2
scaffold_8	localizaTE	LINE_1	564901	565238	.	-	.	LINE/Tad1:LINE_1
scaffold_8	localizaTE	Gypsy_47	647205	647251	.	-	.	LTR/Gypsy:Gypsy_47
scaffold_8	localizaTE	Gypsy_5	669955	670222	.	-	.	LTR/Gypsy:Gypsy_5
scaffold_8	localizaTE	LINE_2	701120	702003	.	+	.	LINE/Tad1:LINE_2
scaffold_8	localizaTE	Gypsy_31	702000	702067	.	-	.	LTR/Gypsy:Gypsy_31
scaffold_8	localizaTE	Gypsy_52	702388	702424	.	-	.	LTR/Gypsy:Gypsy_52
scaffold_8	localizaTE	Gypsy_1	703216	703356	.	-	.	LTR/Gypsy:Gypsy_1
scaffold_8	localizaTE	Copia_15	703461	703816	.	-	.	LTR/Copia:Copia_15
scaffold_8	localizaTE	Copia_10	1351123	1351880	.	+	.	LTR/Copia:Copia_10
scaffold_9	localizaTE	Gypsy_44	198519	199763	.	-	.	LTR/Gypsy:Gypsy_44
scaffold_9	localizaTE	Gypsy_33	200178	200281	.	+	.	LTR/Gypsy:Gypsy_33
scaffold_9	localizaTE	Gypsy_30	200286	200366	.	+	.	LTR/Gypsy:Gypsy_30
scaffold_9	localizaTE	Gypsy_18	200555	200750	.	-	.	LTR/Gypsy:Gypsy_18
scaffold_9	localizaTE	Gypsy_3	334583	335243	.	+	.	LTR/Gypsy:Gypsy_3
scaffold_9	localizaTE	Gypsy_33	396550	396656	.	+	.	LTR/Gypsy:Gypsy_33
scaffold_9	localizaTE	Gypsy_34	605679	605924	.	-	.	LTR/Gypsy:Gypsy_34
scaffold_9	localizaTE	Gypsy_3	669265	669703	.	-	.	LTR/Gypsy:Gypsy_3
scaffold_9	localizaTE	Gypsy_47	700501	700579	.	-	.	LTR/Gypsy:Gypsy_47
scaffold_9	localizaTE	Gypsy_26	815768	815836	.	+	.	LTR/Gypsy:Gypsy_26
scaffold_9	localizaTE	Gypsy_2	815771	815885	.	-	.	LTR/Gypsy:Gypsy_2
scaffold_9	localizaTE	DIRS_3	815883	815963	.	-	.	LTR/Ngaro:DIRS_3
scaffold_9	localizaTE	Gypsy_9	816160	816506	.	+	.	LTR/Gypsy:Gypsy_9
scaffold_9	localizaTE	DIRS_1	874814	874982	.	+	.	LTR/Ngaro:DIRS_1
scaffold_9	localizaTE	DIRS_1	874950	875076	.	+	.	LTR/Ngaro:DIRS_1
scaffold_9	localizaTE	Gypsy_25	876582	876722	.	+	.	LTR/Gypsy:Gypsy_25
scaffold_9	localizaTE	Gypsy_31	879600	880061	.	+	.	LTR/Gypsy:Gypsy_31
scaffold_9	localizaTE	Gypsy_3	880136	880797	.	-	.	LTR/Gypsy:Gypsy_3
scaffold_9	localizaTE	Copia_12	880937	880987	.	+	.	LTR/Copia:Copia_12
scaffold_9	localizaTE	Gypsy_31	880984	881119	.	-	.	LTR/Gypsy:Gypsy_31
scaffold_9	localizaTE	Gypsy_6	915244	915351	.	-	.	LTR/Gypsy:Gypsy_6
scaffold_9	localizaTE	DIRS_2	926750	928849	.	+	.	LTR/Ngaro:DIRS_2
scaffold_9	localizaTE	Gypsy_31	927217	927694	.	-	.	LTR/Gypsy:Gypsy_31
scaffold_10	localizaTE	LINE_3	19997	20106	.	+	.	LINE/Tad1:LINE_3
scaffold_10	localizaTE	Copia_11	27497	27686	.	+	.	LTR/Copia:Copia_11
scaffold_10	localizaTE	Copia_11	135601	135827	.	+	.	LTR/Copia:Copia_11
scaffold_10	localizaTE	DIRS_1	197730	197770	.	-	.	LTR/Ngaro:DIRS_1
scaffold_10	localizaTE	Copia_12	243206	243282	.	-	.	LTR/Copia:Copia_12
scaffold_10	localizaTE	Copia_2	282917	283115	.	+	.	LTR/Copia:Copia_2
scaffold_10	localizaTE	Gypsy_32	370830	371092	.	+	.	LTR/Gypsy:Gypsy_32
scaffold_10	localizaTE	Gypsy_47	472990	473067	.	-	.	LTR/Gypsy:Gypsy_47
scaffold_10	localizaTE	Gypsy_41	623176	623279	.	-	.	LTR/Gypsy:Gypsy_41
scaffold_10	localizaTE	Gypsy_9	625658	625750	.	+	.	LTR/Gypsy:Gypsy_9
scaffold_10	localizaTE	LINE_2	686459	686512	.	-	.	LINE/Tad1:LINE_2
scaffold_10	localizaTE	DIRS_3	762745	764089	.	-	.	LTR/Ngaro:DIRS_3
scaffold_10	localizaTE	DIRS_2	763289	767097	.	+	.	LTR/Ngaro:DIRS_2
scaffold_10	localizaTE	Gypsy_27	959562	959677	.	-	.	LTR/Gypsy:Gypsy_27
scaffold_10	localizaTE	Gypsy_24	961114	970773	.	+	.	LTR/Gypsy:Gypsy_24
scaffold_10	localizaTE	Gypsy_40	989090	989176	.	+	.	LTR/Gypsy:Gypsy_40
scaffold_10	localizaTE	Copia_2	1002903	1003056	.	+	.	LTR/Copia:Copia_2
scaffold_10	localizaTE	Gypsy_50	1078411	1087357	.	+	.	LTR/Gypsy:Gypsy_50
scaffold_10	localizaTE	Gypsy_25	1110578	1114350	.	+	.	LTR/Gypsy:Gypsy_25
scaffold_10	localizaTE	Gypsy_45	1118886	1119165	.	-	.	LTR/Gypsy:Gypsy_45
scaffold_11	localizaTE	LINE_2	98739	98869	.	-	.	LINE/Tad1:LINE_2
scaffold_11	localizaTE	Gypsy_53	130738	141346	.	+	.	LTR/Gypsy:Gypsy_53
scaffold_11	localizaTE	Gypsy_7	397338	397942	.	+	.	LTR/Gypsy:Gypsy_7
scaffold_11	localizaTE	Gypsy_1	414108	414715	.	-	.	LTR/Gypsy:Gypsy_1
scaffold_11	localizaTE	Gypsy_9	657502	657801	.	-	.	LTR/Gypsy:Gypsy_9
scaffold_11	localizaTE	Gypsy_31	658163	658628	.	+	.	LTR/Gypsy:Gypsy_31
scaffold_11	localizaTE	Gypsy_25	659088	659291	.	-	.	LTR/Gypsy:Gypsy_25
scaffold_11	localizaTE	Gypsy_38	659399	659907	.	+	.	LTR/Gypsy:Gypsy_38
scaffold_11	localizaTE	Copia_17	661229	661460	.	+	.	LTR/Copia:Copia_17
scaffold_11	localizaTE	Gypsy_3	663105	663784	.	-	.	LTR/Gypsy:Gypsy_3
scaffold_11	localizaTE	Gypsy_31	675199	685103	.	+	.	LTR/Gypsy:Gypsy_31
scaffold_11	localizaTE	Gypsy_8	728269	728311	.	+	.	LTR/Gypsy:Gypsy_8
scaffold_11	localizaTE	Gypsy_33	737329	737592	.	+	.	LTR/Gypsy:Gypsy_33
scaffold_11	localizaTE	Gypsy_3	749237	749432	.	+	.	LTR/Gypsy:Gypsy_3
scaffold_12	localizaTE	Gypsy_23	169714	169767	.	+	.	LTR/Gypsy:Gypsy_23
scaffold_12	localizaTE	Gypsy_3	288248	290067	.	-	.	LTR/Gypsy:Gypsy_3
scaffold_12	localizaTE	Gypsy_10	363291	363423	.	+	.	LTR/Gypsy:Gypsy_10
scaffold_12	localizaTE	Gypsy_23	363423	363498	.	+	.	LTR/Gypsy:Gypsy_23
scaffold_12	localizaTE	Gypsy_42	368335	368349	.	+	.	LTR/Gypsy:Gypsy_42
scaffold_12	localizaTE	Copia_2	369171	369360	.	-	.	LTR/Copia:Copia_2
scaffold_12	localizaTE	DIRS_3	477882	478266	.	+	.	LTR/Ngaro:DIRS_3
scaffold_13	localizaTE	Gypsy_38	3	7793	.	+	.	LTR/Gypsy:Gypsy_38
scaffold_13	localizaTE	TIR1	16937	17666	.	-	.	DNA/Tc1-mariner:TIR1
scaffold_13	localizaTE	Gypsy_6	386582	386966	.	-	.	LTR/Gypsy:Gypsy_6
scaffold_13	localizaTE	Gypsy_3	399046	399466	.	-	.	LTR/Gypsy:Gypsy_3
scaffold_13	localizaTE	Gypsy_19	430124	443099	.	-	.	LTR/Gypsy:Gypsy_19
scaffold_13	localizaTE	Gypsy_8	442944	443124	.	+	.	LTR/Gypsy:Gypsy_8
scaffold_13	localizaTE	Gypsy_35	512748	513425	.	+	.	LTR/Gypsy:Gypsy_35
scaffold_13	localizaTE	Gypsy_35	523117	523267	.	+	.	LTR/Gypsy:Gypsy_35
scaffold_13	localizaTE	Copia_7	524191	524233	.	+	.	LTR/Copia:Copia_7
scaffold_13	localizaTE	Copia_7	524209	524427	.	+	.	LTR/Copia:Copia_7
scaffold_14	localizaTE	LINE_2	205034	205177	.	+	.	LINE/Tad1:LINE_2
scaffold_14	localizaTE	Gypsy_35	232270	232556	.	+	.	LTR/Gypsy:Gypsy_35
scaffold_14	localizaTE	Gypsy_3	232663	233345	.	-	.	LTR/Gypsy:Gypsy_3
scaffold_14	localizaTE	LINE_3	258226	258695	.	+	.	LINE/Tad1:LINE_3
scaffold_14	localizaTE	Gypsy_15	264232	264827	.	+	.	LTR/Gypsy:Gypsy_15
scaffold_14	localizaTE	Gypsy_15	276799	277319	.	+	.	LTR/Gypsy:Gypsy_15
scaffold_14	localizaTE	Copia_11	502264	503060	.	-	.	LTR/Copia:Copia_11
scaffold_14	localizaTE	Gypsy_45	524066	524220	.	-	.	LTR/Gypsy:Gypsy_45
scaffold_14	localizaTE	Gypsy_9	524218	524381	.	+	.	LTR/Gypsy:Gypsy_9
scaffold_15	localizaTE	TIR1	31708	32193	.	-	.	DNA/Tc1-mariner:TIR1
scaffold_15	localizaTE	Gypsy_44	32371	33615	.	+	.	LTR/Gypsy:Gypsy_44
scaffold_15	localizaTE	Gypsy_43	48490	48803	.	+	.	LTR/Gypsy:Gypsy_43
scaffold_15	localizaTE	Gypsy_25	99558	100241	.	-	.	LTR/Gypsy:Gypsy_25
scaffold_15	localizaTE	Gypsy_10	215037	215202	.	+	.	LTR/Gypsy:Gypsy_10
scaffold_15	localizaTE	Gypsy_27	215075	215334	.	-	.	LTR/Gypsy:Gypsy_27
scaffold_15	localizaTE	Gypsy_30	215650	216979	.	-	.	LTR/Gypsy:Gypsy_30
scaffold_15	localizaTE	Gypsy_17	216961	217174	.	-	.	LTR/Gypsy:Gypsy_17
scaffold_15	localizaTE	Gypsy_30	244317	244384	.	-	.	LTR/Gypsy:Gypsy_30
scaffold_15	localizaTE	Copia_5	244793	245046	.	+	.	LTR/Copia:Copia_5
scaffold_15	localizaTE	Gypsy_5	435825	436253	.	+	.	LTR/Gypsy:Gypsy_5
scaffold_15	localizaTE	Copia_11	490134	490325	.	+	.	LTR/Copia:Copia_11
scaffold_15	localizaTE	Copia_13	490240	490335	.	-	.	LTR/Copia:Copia_13
scaffold_15	localizaTE	LINE_1	498282	503930	.	-	.	LINE/Tad1:LINE_1
scaffold_15	localizaTE	Gypsy_3	522615	523807	.	+	.	LTR/Gypsy:Gypsy_3
scaffold_16	localizaTE	Gypsy_47	140736	140774	.	-	.	LTR/Gypsy:Gypsy_47
scaffold_16	localizaTE	Gypsy_1	272437	272627	.	-	.	LTR/Gypsy:Gypsy_1
scaffold_16	localizaTE	Gypsy_31	294202	294670	.	+	.	LTR/Gypsy:Gypsy_31
scaffold_16	localizaTE	Gypsy_10	294363	294723	.	-	.	LTR/Gypsy:Gypsy_10
scaffold_16	localizaTE	Gypsy_3	346868	347455	.	+	.	LTR/Gypsy:Gypsy_3
scaffold_16	localizaTE	Gypsy_31	348956	348994	.	+	.	LTR/Gypsy:Gypsy_31
scaffold_16	localizaTE	Gypsy_3	362724	363379	.	-	.	LTR/Gypsy:Gypsy_3
scaffold_16	localizaTE	Gypsy_2	382473	382988	.	+	.	LTR/Gypsy:Gypsy_2
scaffold_17	localizaTE	Gypsy_18	1410	2332	.	-	.	LTR/Gypsy:Gypsy_18
scaffold_17	localizaTE	Gypsy_10	2333	2676	.	+	.	LTR/Gypsy:Gypsy_10
scaffold_17	localizaTE	Gypsy_1	5716	8000	.	+	.	LTR/Gypsy:Gypsy_1
scaffold_17	localizaTE	Gypsy_6	105902	106274	.	-	.	LTR/Gypsy:Gypsy_6
scaffold_17	localizaTE	Gypsy_43	307375	307406	.	-	.	LTR/Gypsy:Gypsy_43
scaffold_17	localizaTE	Copia_15	348841	349253	.	+	.	LTR/Copia:Copia_15
scaffold_17	localizaTE	LINE_1	395287	396047	.	+	.	LINE/Tad1:LINE_1
scaffold_18	localizaTE	Gypsy_8	67312	67394	.	+	.	LTR/Gypsy:Gypsy_8
scaffold_18	localizaTE	Gypsy_6	102016	102477	.	+	.	LTR/Gypsy:Gypsy_6
scaffold_18	localizaTE	Gypsy_27	176348	179531	.	-	.	LTR/Gypsy:Gypsy_27
scaffold_18	localizaTE	Copia_11	190971	191681	.	-	.	LTR/Copia:Copia_11
scaffold_18	localizaTE	LINE_1	272793	279089	.	+	.	LINE/Tad1:LINE_1
scaffold_18	localizaTE	Gypsy_26	381328	381341	.	-	.	LTR/Gypsy:Gypsy_26
scaffold_18	localizaTE	Copia_15	448269	453521	.	+	.	LTR/Copia:Copia_15
scaffold_18	localizaTE	DIRS_1	457681	458279	.	+	.	LTR/Ngaro:DIRS_1
scaffold_19	localizaTE	Gypsy_6	1	2447	.	+	.	LTR/Gypsy:Gypsy_6
scaffold_19	localizaTE	Gypsy_30	3	4415	.	-	.	LTR/Gypsy:Gypsy_30
scaffold_19	localizaTE	Gypsy_9	4416	4485	.	+	.	LTR/Gypsy:Gypsy_9
scaffold_19	localizaTE	TIR1	4720	5213	.	-	.	DNA/Tc1-mariner:TIR1
scaffold_19	localizaTE	Gypsy_7	5210	5631	.	-	.	LTR/Gypsy:Gypsy_7
scaffold_19	localizaTE	Gypsy_7	5672	5790	.	+	.	LTR/Gypsy:Gypsy_7
scaffold_19	localizaTE	Gypsy_39	230116	230187	.	-	.	LTR/Gypsy:Gypsy_39
scaffold_19	localizaTE	Gypsy_3	254962	255585	.	-	.	LTR/Gypsy:Gypsy_3
scaffold_19	localizaTE	Gypsy_40	256731	256862	.	-	.	LTR/Gypsy:Gypsy_40
scaffold_19	localizaTE	Gypsy_17	274799	274859	.	-	.	LTR/Gypsy:Gypsy_17
scaffold_19	localizaTE	Gypsy_41	274851	275316	.	-	.	LTR/Gypsy:Gypsy_41
scaffold_19	localizaTE	Copia_2	275899	276100	.	+	.	LTR/Copia:Copia_2
scaffold_19	localizaTE	Gypsy_39	290901	291115	.	-	.	LTR/Gypsy:Gypsy_39
scaffold_19	localizaTE	Gypsy_2	291499	292167	.	-	.	LTR/Gypsy:Gypsy_2
scaffold_19	localizaTE	Copia_8	304627	304949	.	+	.	LTR/Copia:Copia_8
scaffold_19	localizaTE	Copia_2	309522	309607	.	-	.	LTR/Copia:Copia_2
scaffold_19	localizaTE	Gypsy_2	373147	373281	.	+	.	LTR/Gypsy:Gypsy_2
scaffold_20	localizaTE	DIRS_2	1	602	.	+	.	LTR/Ngaro:DIRS_2
scaffold_20	localizaTE	Gypsy_6	43981	44410	.	+	.	LTR/Gypsy:Gypsy_6
scaffold_20	localizaTE	Gypsy_31	46107	46555	.	-	.	LTR/Gypsy:Gypsy_31
scaffold_20	localizaTE	Gypsy_9	46945	47040	.	-	.	LTR/Gypsy:Gypsy_9
scaffold_20	localizaTE	Gypsy_47	229023	238145	.	+	.	LTR/Gypsy:Gypsy_47
scaffold_21	localizaTE	Gypsy_9	2252	2355	.	-	.	LTR/Gypsy:Gypsy_9
scaffold_21	localizaTE	Gypsy_47	4358	4430	.	+	.	LTR/Gypsy:Gypsy_47
scaffold_21	localizaTE	Gypsy_1	7227	7439	.	-	.	LTR/Gypsy:Gypsy_1
scaffold_21	localizaTE	Copia_12	8958	9168	.	+	.	LTR/Copia:Copia_12
scaffold_21	localizaTE	Copia_12	144439	144649	.	-	.	LTR/Copia:Copia_12
scaffold_22	localizaTE	Copia_5	93649	94792	.	+	.	LTR/Copia:Copia_5
scaffold_22	localizaTE	Gypsy_3	171108	171407	.	+	.	LTR/Gypsy:Gypsy_3
scaffold_22	localizaTE	Gypsy_3	222415	222588	.	-	.	LTR/Gypsy:Gypsy_3
scaffold_22	localizaTE	Copia_13	228643	233955	.	+	.	LTR/Copia:Copia_13
scaffold_22	localizaTE	Gypsy_23	249590	249729	.	+	.	LTR/Gypsy:Gypsy_23
scaffold_22	localizaTE	Gypsy_29	270751	271135	.	-	.	LTR/Gypsy:Gypsy_29
scaffold_23	localizaTE	Copia_9	104879	104919	.	-	.	LTR/Copia:Copia_9
scaffold_23	localizaTE	LINE_1	247189	247297	.	-	.	LINE/Tad1:LINE_1
scaffold_24	localizaTE	Gypsy_17	47388	47620	.	+	.	LTR/Gypsy:Gypsy_17
scaffold_24	localizaTE	Gypsy_31	138936	139443	.	+	.	LTR/Gypsy:Gypsy_31
scaffold_24	localizaTE	Copia_12	139444	140032	.	+	.	LTR/Copia:Copia_12
scaffold_24	localizaTE	TIR1	205992	206420	.	-	.	DNA/Tc1-mariner:TIR1
scaffold_25	localizaTE	Gypsy_3	126	409	.	-	.	LTR/Gypsy:Gypsy_3
scaffold_25	localizaTE	Gypsy_5	81428	83080	.	-	.	LTR/Gypsy:Gypsy_5
scaffold_25	localizaTE	Gypsy_9	122219	122405	.	-	.	LTR/Gypsy:Gypsy_9
scaffold_25	localizaTE	Gypsy_42	125601	125676	.	-	.	LTR/Gypsy:Gypsy_42
scaffold_26	localizaTE	Gypsy_3	9	1172	.	+	.	LTR/Gypsy:Gypsy_3
scaffold_26	localizaTE	Gypsy_33	82426	82598	.	+	.	LTR/Gypsy:Gypsy_33
scaffold_26	localizaTE	Gypsy_8	227469	227536	.	+	.	LTR/Gypsy:Gypsy_8
scaffold_27	localizaTE	Gypsy_49	72818	73027	.	+	.	LTR/Gypsy:Gypsy_49
scaffold_27	localizaTE	Gypsy_25	73130	73334	.	+	.	LTR/Gypsy:Gypsy_25
scaffold_27	localizaTE	Gypsy_9	186311	187253	.	-	.	LTR/Gypsy:Gypsy_9
scaffold_28	localizaTE	Gypsy_9	17047	17730	.	+	.	LTR/Gypsy:Gypsy_9
scaffold_28	localizaTE	Gypsy_15	18788	29908	.	-	.	LTR/Gypsy:Gypsy_15
scaffold_28	localizaTE	Gypsy_4	31493	32385	.	-	.	LTR/Gypsy:Gypsy_4
scaffold_28	localizaTE	Gypsy_40	32376	33177	.	-	.	LTR/Gypsy:Gypsy_40
scaffold_28	localizaTE	Gypsy_40	55849	55997	.	-	.	LTR/Gypsy:Gypsy_40
scaffold_28	localizaTE	Gypsy_31	90318	90718	.	-	.	LTR/Gypsy:Gypsy_31
scaffold_30	localizaTE	DIRS_2	253	4011	.	-	.	LTR/Ngaro:DIRS_2
scaffold_30	localizaTE	DIRS_3	3211	4558	.	+	.	LTR/Ngaro:DIRS_3
scaffold_30	localizaTE	Gypsy_3	18472	18813	.	-	.	LTR/Gypsy:Gypsy_3
scaffold_30	localizaTE	LINE_1	76563	82208	.	+	.	LINE/Tad1:LINE_1
scaffold_30	localizaTE	Gypsy_25	95682	96435	.	-	.	LTR/Gypsy:Gypsy_25
scaffold_30	localizaTE	Gypsy_10	134058	134207	.	-	.	LTR/Gypsy:Gypsy_10
scaffold_30	localizaTE	Gypsy_3	153816	154028	.	-	.	LTR/Gypsy:Gypsy_3
scaffold_31	localizaTE	Gypsy_3	3	561	.	-	.	LTR/Gypsy:Gypsy_3
scaffold_31	localizaTE	Copia_2	150759	150975	.	+	.	LTR/Copia:Copia_2
scaffold_32	localizaTE	Gypsy_29	407	7146	.	-	.	LTR/Gypsy:Gypsy_29
scaffold_32	localizaTE	Copia_3	32839	33251	.	-	.	LTR/Copia:Copia_3
scaffold_32	localizaTE	Gypsy_45	42679	42961	.	+	.	LTR/Gypsy:Gypsy_45
scaffold_32	localizaTE	Gypsy_45	124766	128496	.	+	.	LTR/Gypsy:Gypsy_45
scaffold_32	localizaTE	Gypsy_12	126517	126710	.	-	.	LTR/Gypsy:Gypsy_12
scaffold_32	localizaTE	Gypsy_23	126570	126899	.	+	.	LTR/Gypsy:Gypsy_23
scaffold_34	localizaTE	Gypsy_28	882	1173	.	+	.	LTR/Gypsy:Gypsy_28
scaffold_34	localizaTE	Gypsy_18	94551	96099	.	-	.	LTR/Gypsy:Gypsy_18
scaffold_35	localizaTE	Gypsy_9	20284	20667	.	+	.	LTR/Gypsy:Gypsy_9
scaffold_37	localizaTE	TIR1	6415	6790	.	+	.	DNA/Tc1-mariner:TIR1
scaffold_37	localizaTE	TIR1	8584	8721	.	-	.	DNA/Tc1-mariner:TIR1
scaffold_37	localizaTE	Gypsy_8	8703	8722	.	+	.	LTR/Gypsy:Gypsy_8
scaffold_37	localizaTE	Gypsy_9	8837	8963	.	-	.	LTR/Gypsy:Gypsy_9
scaffold_37	localizaTE	HELPO1.1	18291	19764	.	-	.	DNA/Helitron:HELPO1.1
scaffold_37	localizaTE	Gypsy_31	56750	57208	.	+	.	LTR/Gypsy:Gypsy_31
scaffold_37	localizaTE	Gypsy_31	57404	57880	.	+	.	LTR/Gypsy:Gypsy_31
scaffold_38	localizaTE	Gypsy_16	33328	33595	.	-	.	LTR/Gypsy:Gypsy_16
scaffold_40	localizaTE	Gypsy_6	30853	31234	.	+	.	LTR/Gypsy:Gypsy_6
scaffold_40	localizaTE	Gypsy_43	50830	51135	.	-	.	LTR/Gypsy:Gypsy_43
scaffold_40	localizaTE	Gypsy_9	50888	51136	.	+	.	LTR/Gypsy:Gypsy_9
scaffold_42	localizaTE	Copia_7	47432	47787	.	+	.	LTR/Copia:Copia_7
scaffold_42	localizaTE	Gypsy_3	48354	49015	.	-	.	LTR/Gypsy:Gypsy_3
scaffold_42	localizaTE	Gypsy_8	49285	49327	.	-	.	LTR/Gypsy:Gypsy_8
scaffold_43	localizaTE	Gypsy_3	1143	1818	.	+	.	LTR/Gypsy:Gypsy_3
scaffold_43	localizaTE	Copia_9	2376	6808	.	+	.	LTR/Copia:Copia_9
scaffold_43	localizaTE	Gypsy_5	4767	5194	.	+	.	LTR/Gypsy:Gypsy_5
scaffold_43	localizaTE	Gypsy_3	5500	6152	.	-	.	LTR/Gypsy:Gypsy_3
scaffold_43	localizaTE	Gypsy_9	9101	9185	.	+	.	LTR/Gypsy:Gypsy_9
scaffold_43	localizaTE	Gypsy_27	10425	10930	.	-	.	LTR/Gypsy:Gypsy_27
scaffold_43	localizaTE	Copia_14	40409	42848	.	+	.	LTR/Copia:Copia_14
scaffold_43	localizaTE	Gypsy_38	45007	45134	.	+	.	LTR/Gypsy:Gypsy_38
scaffold_44	localizaTE	Gypsy_10	2600	4199	.	-	.	LTR/Gypsy:Gypsy_10
scaffold_44	localizaTE	Gypsy_45	6343	6461	.	-	.	LTR/Gypsy:Gypsy_45
scaffold_44	localizaTE	Gypsy_23	6460	6654	.	-	.	LTR/Gypsy:Gypsy_23
scaffold_48	localizaTE	Gypsy_5	1	2514	.	+	.	LTR/Gypsy:Gypsy_5
scaffold_48	localizaTE	Gypsy_6	2	1404	.	-	.	LTR/Gypsy:Gypsy_6
scaffold_48	localizaTE	Gypsy_6	2210	2593	.	-	.	LTR/Gypsy:Gypsy_6
scaffold_48	localizaTE	Gypsy_8	2592	10297	.	+	.	LTR/Gypsy:Gypsy_8
scaffold_48	localizaTE	Gypsy_19	3143	13259	.	-	.	LTR/Gypsy:Gypsy_19
scaffold_50	localizaTE	Gypsy_3	2	611	.	+	.	LTR/Gypsy:Gypsy_3
scaffold_51	localizaTE	Gypsy_26	1	193	.	-	.	LTR/Gypsy:Gypsy_26
scaffold_51	localizaTE	Copia_12	467	672	.	+	.	LTR/Copia:Copia_12
scaffold_52	localizaTE	HELPO1	2641	2785	.	-	.	DNA/Helitron:HELPO1
scaffold_52	localizaTE	Copia_2	3095	8171	.	+	.	LTR/Copia:Copia_2
scaffold_52	localizaTE	Gypsy_41	15066	15315	.	-	.	LTR/Gypsy:Gypsy_41
scaffold_55	localizaTE	LINE_2	9698	10899	.	+	.	LINE/Tad1:LINE_2
scaffold_58	localizaTE	Gypsy_25	6140	6361	.	-	.	LTR/Gypsy:Gypsy_25
scaffold_58	localizaTE	Gypsy_37	13490	13616	.	+	.	LTR/Gypsy:Gypsy_37
scaffold_60	localizaTE	Gypsy_3	10941	11592	.	+	.	LTR/Gypsy:Gypsy_3
scaffold_60	localizaTE	Gypsy_15	12795	13017	.	-	.	LTR/Gypsy:Gypsy_15
scaffold_61	localizaTE	Gypsy_15	8	12926	.	+	.	LTR/Gypsy:Gypsy_15
scaffold_64	localizaTE	Copia_15	61	1654	.	+	.	LTR/Copia:Copia_15
scaffold_64	localizaTE	Gypsy_23	11084	11562	.	+	.	LTR/Gypsy:Gypsy_23
scaffold_67	localizaTE	Gypsy_1	246	473	.	+	.	LTR/Gypsy:Gypsy_1
scaffold_71	localizaTE	Gypsy_45	39	131	.	-	.	LTR/Gypsy:Gypsy_45
scaffold_71	localizaTE	Copia_11	6554	6824	.	-	.	LTR/Copia:Copia_11
scaffold_73	localizaTE	Copia_3	1388	1472	.	-	.	LTR/Copia:Copia_3
scaffold_73	localizaTE	LINE_2	2639	2706	.	+	.	LINE/Tad1:LINE_2
scaffold_74	localizaTE	Gypsy_25	297	358	.	-	.	LTR/Gypsy:Gypsy_25
scaffold_74	localizaTE	Gypsy_25	369	691	.	-	.	LTR/Gypsy:Gypsy_25
scaffold_74	localizaTE	Gypsy_9	10676	10838	.	-	.	LTR/Gypsy:Gypsy_9
scaffold_77	localizaTE	Gypsy_2	1	10582	.	+	.	LTR/Gypsy:Gypsy_2
scaffold_77	localizaTE	Gypsy_16	439	10303	.	+	.	LTR/Gypsy:Gypsy_16
scaffold_80	localizaTE	Gypsy_1	358	514	.	-	.	LTR/Gypsy:Gypsy_1
scaffold_80	localizaTE	Gypsy_8	1745	1963	.	-	.	LTR/Gypsy:Gypsy_8
scaffold_80	localizaTE	TIR1	1964	3064	.	+	.	DNA/Tc1-mariner:TIR1
scaffold_80	localizaTE	Gypsy_10	3063	3466	.	+	.	LTR/Gypsy:Gypsy_10
scaffold_80	localizaTE	Gypsy_18	6987	7440	.	-	.	LTR/Gypsy:Gypsy_18
scaffold_80	localizaTE	Gypsy_1	7404	10044	.	+	.	LTR/Gypsy:Gypsy_1
scaffold_80	localizaTE	Gypsy_43	10045	10070	.	+	.	LTR/Gypsy:Gypsy_43
scaffold_81	localizaTE	Gypsy_19	1	2418	.	-	.	LTR/Gypsy:Gypsy_19
scaffold_82	localizaTE	Copia_6	2141	2311	.	+	.	LTR/Copia:Copia_6
scaffold_82	localizaTE	Gypsy_6	8692	9075	.	-	.	LTR/Gypsy:Gypsy_6
scaffold_82	localizaTE	Gypsy_27	9868	9937	.	+	.	LTR/Gypsy:Gypsy_27
scaffold_85	localizaTE	LINE_1	746	6406	.	-	.	LINE/Tad1:LINE_1
scaffold_86	localizaTE	TIR1	1	557	.	-	.	DNA/Tc1-mariner:TIR1
scaffold_91	localizaTE	HELPO1	1	559	.	+	.	DNA/Helitron:HELPO1
scaffold_94	localizaTE	Copia_8	1	129	.	-	.	LTR/Copia:Copia_8
scaffold_94	localizaTE	DIRS_3	4314	4671	.	-	.	LTR/Ngaro:DIRS_3
scaffold_94	localizaTE	Copia_12	5144	5345	.	-	.	LTR/Copia:Copia_12
scaffold_94	localizaTE	Gypsy_35	5711	6183	.	-	.	LTR/Gypsy:Gypsy_35
scaffold_94	localizaTE	Gypsy_4	8150	9029	.	-	.	LTR/Gypsy:Gypsy_4
scaffold_95	localizaTE	Gypsy_3	3	557	.	-	.	LTR/Gypsy:Gypsy_3
scaffold_95	localizaTE	Gypsy_29	8736	8970	.	-	.	LTR/Gypsy:Gypsy_29
scaffold_96	localizaTE	Gypsy_45	214	8617	.	+	.	LTR/Gypsy:Gypsy_45
scaffold_99	localizaTE	Gypsy_3	1	562	.	-	.	LTR/Gypsy:Gypsy_3
scaffold_99	localizaTE	Gypsy_3	551	598	.	-	.	LTR/Gypsy:Gypsy_3
scaffold_101	localizaTE	Gypsy_35	1	8429	.	-	.	LTR/Gypsy:Gypsy_35
scaffold_101	localizaTE	Gypsy_47	1263	5209	.	+	.	LTR/Gypsy:Gypsy_47
scaffold_105	localizaTE	Gypsy_5	7733	8254	.	-	.	LTR/Gypsy:Gypsy_5
scaffold_108	localizaTE	Gypsy_5	4755	5159	.	+	.	LTR/Gypsy:Gypsy_5
scaffold_108	localizaTE	Gypsy_5	5161	7359	.	+	.	LTR/Gypsy:Gypsy_5
scaffold_108	localizaTE	Gypsy_10	7356	8015	.	+	.	LTR/Gypsy:Gypsy_10
scaffold_110	localizaTE	Gypsy_9	523	878	.	-	.	LTR/Gypsy:Gypsy_9
scaffold_114	localizaTE	Gypsy_21	1	7630	.	+	.	LTR/Gypsy:Gypsy_21
scaffold_115	localizaTE	HELPO1	1	7178	.	-	.	DNA/Helitron:HELPO1
scaffold_120	localizaTE	Gypsy_5	4977	5393	.	+	.	LTR/Gypsy:Gypsy_5
scaffold_123	localizaTE	Gypsy_21	1	7293	.	-	.	LTR/Gypsy:Gypsy_21
scaffold_132	localizaTE	Gypsy_5	1	6634	.	-	.	LTR/Gypsy:Gypsy_5
scaffold_133	localizaTE	Gypsy_38	1507	5310	.	-	.	LTR/Gypsy:Gypsy_38
scaffold_135	localizaTE	LINE_1	5827	6559	.	+	.	LINE/Tad1:LINE_1
scaffold_136	localizaTE	Gypsy_9	6239	6527	.	-	.	LTR/Gypsy:Gypsy_9
scaffold_137	localizaTE	Gypsy_5	142	6484	.	+	.	LTR/Gypsy:Gypsy_5
scaffold_138	localizaTE	Gypsy_15	1	1655	.	-	.	LTR/Gypsy:Gypsy_15
scaffold_139	localizaTE	Gypsy_26	1	45	.	-	.	LTR/Gypsy:Gypsy_26
scaffold_139	localizaTE	TIR1	3094	4045	.	-	.	DNA/Tc1-mariner:TIR1
scaffold_142	localizaTE	HELPO1	1	533	.	+	.	DNA/Helitron:HELPO1
scaffold_146	localizaTE	Gypsy_9	6177	6309	.	-	.	LTR/Gypsy:Gypsy_9
scaffold_148	localizaTE	Gypsy_6	3	410	.	-	.	LTR/Gypsy:Gypsy_6
scaffold_148	localizaTE	Gypsy_3	414	2000	.	+	.	LTR/Gypsy:Gypsy_3
scaffold_148	localizaTE	LINE_1	2004	2889	.	-	.	LINE/Tad1:LINE_1
scaffold_152	localizaTE	Copia_3	124	289	.	+	.	LTR/Copia:Copia_3
scaffold_155	localizaTE	TIR1	5668	5740	.	+	.	DNA/Tc1-mariner:TIR1
scaffold_157	localizaTE	DIRS_1	2863	3087	.	+	.	LTR/Ngaro:DIRS_1
scaffold_157	localizaTE	DIRS_1	3212	3348	.	+	.	LTR/Ngaro:DIRS_1
scaffold_157	localizaTE	Gypsy_4	5646	6080	.	-	.	LTR/Gypsy:Gypsy_4
scaffold_159	localizaTE	Gypsy_41	5749	6030	.	+	.	LTR/Gypsy:Gypsy_41
scaffold_160	localizaTE	Gypsy_5	1	5740	.	-	.	LTR/Gypsy:Gypsy_5
scaffold_161	localizaTE	Gypsy_11	1	57	.	-	.	LTR/Gypsy:Gypsy_11
scaffold_161	localizaTE	Copia_11	276	5735	.	+	.	LTR/Copia:Copia_11
scaffold_163	localizaTE	Gypsy_20	4386	5493	.	+	.	LTR/Gypsy:Gypsy_20
scaffold_163	localizaTE	Gypsy_17	5489	5976	.	-	.	LTR/Gypsy:Gypsy_17
scaffold_164	localizaTE	Copia_15	5070	5465	.	-	.	LTR/Copia:Copia_15
scaffold_164	localizaTE	Gypsy_41	5768	5962	.	+	.	LTR/Gypsy:Gypsy_41
scaffold_165	localizaTE	Gypsy_31	2341	2789	.	+	.	LTR/Gypsy:Gypsy_31
scaffold_165	localizaTE	Gypsy_16	4042	5725	.	-	.	LTR/Gypsy:Gypsy_16
scaffold_165	localizaTE	Gypsy_23	5722	5912	.	+	.	LTR/Gypsy:Gypsy_23
scaffold_170	localizaTE	Gypsy_19	1	5888	.	+	.	LTR/Gypsy:Gypsy_19
scaffold_171	localizaTE	Gypsy_41	1	61	.	+	.	LTR/Gypsy:Gypsy_41
scaffold_171	localizaTE	DIRS_1	4264	5025	.	+	.	LTR/Ngaro:DIRS_1
scaffold_171	localizaTE	Gypsy_15	5031	5872	.	-	.	LTR/Gypsy:Gypsy_15
scaffold_172	localizaTE	Gypsy_10	1	159	.	-	.	LTR/Gypsy:Gypsy_10
scaffold_172	localizaTE	Gypsy_35	149	5795	.	-	.	LTR/Gypsy:Gypsy_35
scaffold_176	localizaTE	Gypsy_9	5615	5700	.	+	.	LTR/Gypsy:Gypsy_9
scaffold_178	localizaTE	Gypsy_1	198	3676	.	+	.	LTR/Gypsy:Gypsy_1
scaffold_178	localizaTE	Gypsy_11	4334	4614	.	-	.	LTR/Gypsy:Gypsy_11
scaffold_178	localizaTE	Gypsy_2	5200	5371	.	+	.	LTR/Gypsy:Gypsy_2
scaffold_180	localizaTE	Copia_2	2621	2837	.	+	.	LTR/Copia:Copia_2
scaffold_181	localizaTE	Copia_12	2729	2858	.	-	.	LTR/Copia:Copia_12
scaffold_181	localizaTE	Gypsy_3	5364	5662	.	+	.	LTR/Gypsy:Gypsy_3
scaffold_182	localizaTE	Gypsy_17	148	366	.	-	.	LTR/Gypsy:Gypsy_17
scaffold_182	localizaTE	Gypsy_1	373	5651	.	+	.	LTR/Gypsy:Gypsy_1
scaffold_182	localizaTE	Gypsy_11	4522	4711	.	-	.	LTR/Gypsy:Gypsy_11
scaffold_182	localizaTE	Gypsy_2	4594	4710	.	+	.	LTR/Gypsy:Gypsy_2
scaffold_183	localizaTE	Gypsy_17	1	92	.	-	.	LTR/Gypsy:Gypsy_17
scaffold_183	localizaTE	Copia_8	394	5602	.	-	.	LTR/Copia:Copia_8
scaffold_184	localizaTE	Copia_16	183	5405	.	+	.	LTR/Copia:Copia_16
scaffold_190	localizaTE	Copia_14	7	5365	.	+	.	LTR/Copia:Copia_14
scaffold_191	localizaTE	Gypsy_3	1	322	.	-	.	LTR/Gypsy:Gypsy_3
scaffold_191	localizaTE	Gypsy_3	5040	5334	.	+	.	LTR/Gypsy:Gypsy_3
scaffold_192	localizaTE	Gypsy_5	1	5250	.	-	.	LTR/Gypsy:Gypsy_5
scaffold_194	localizaTE	Gypsy_31	4722	5198	.	+	.	LTR/Gypsy:Gypsy_31
scaffold_195	localizaTE	Gypsy_3	701	1359	.	+	.	LTR/Gypsy:Gypsy_3
scaffold_202	localizaTE	Copia_3	4659	5032	.	+	.	LTR/Copia:Copia_3
scaffold_205	localizaTE	Gypsy_3	4404	4967	.	+	.	LTR/Gypsy:Gypsy_3
scaffold_208	localizaTE	Gypsy_31	1	418	.	+	.	LTR/Gypsy:Gypsy_31
scaffold_209	localizaTE	HELPO1.2	1	985	.	-	.	DNA/Helitron:HELPO1.2
scaffold_211	localizaTE	LINE_1	356	4152	.	-	.	LINE/Tad1:LINE_1
scaffold_214	localizaTE	DIRS_3	1	123	.	+	.	LTR/Ngaro:DIRS_3
scaffold_214	localizaTE	DIRS_2	127	3928	.	-	.	LTR/Ngaro:DIRS_2
scaffold_214	localizaTE	DIRS_3	3128	4476	.	+	.	LTR/Ngaro:DIRS_3
scaffold_215	localizaTE	DIRS_3	396	1742	.	-	.	LTR/Ngaro:DIRS_3
scaffold_215	localizaTE	DIRS_2	942	4754	.	+	.	LTR/Ngaro:DIRS_2
scaffold_226	localizaTE	Gypsy_4	1	4618	.	+	.	LTR/Gypsy:Gypsy_4
scaffold_227	localizaTE	Gypsy_4	1	4562	.	-	.	LTR/Gypsy:Gypsy_4
scaffold_228	localizaTE	Gypsy_9	1380	2668	.	+	.	LTR/Gypsy:Gypsy_9
scaffold_232	localizaTE	Gypsy_31	1	444	.	+	.	LTR/Gypsy:Gypsy_31
scaffold_235	localizaTE	DIRS_2	223	2995	.	-	.	LTR/Ngaro:DIRS_2
scaffold_235	localizaTE	DIRS_3	2996	3539	.	+	.	LTR/Ngaro:DIRS_3
scaffold_235	localizaTE	Gypsy_10	3915	4452	.	+	.	LTR/Gypsy:Gypsy_10
scaffold_238	localizaTE	Copia_16	1	295	.	+	.	LTR/Copia:Copia_16
scaffold_238	localizaTE	Gypsy_3	4135	4372	.	+	.	LTR/Gypsy:Gypsy_3
scaffold_239	localizaTE	Gypsy_8	1	31	.	-	.	LTR/Gypsy:Gypsy_8
scaffold_239	localizaTE	Gypsy_17	2	35	.	+	.	LTR/Gypsy:Gypsy_17
scaffold_239	localizaTE	Gypsy_5	514	621	.	-	.	LTR/Gypsy:Gypsy_5
scaffold_239	localizaTE	Gypsy_5	693	763	.	-	.	LTR/Gypsy:Gypsy_5
scaffold_239	localizaTE	Gypsy_9	2112	2427	.	+	.	LTR/Gypsy:Gypsy_9
scaffold_239	localizaTE	Gypsy_27	2474	3309	.	-	.	LTR/Gypsy:Gypsy_27
scaffold_239	localizaTE	Gypsy_46	2752	2942	.	+	.	LTR/Gypsy:Gypsy_46
scaffold_239	localizaTE	Copia_12	3309	3514	.	+	.	LTR/Copia:Copia_12
scaffold_239	localizaTE	Gypsy_46	3514	3973	.	+	.	LTR/Gypsy:Gypsy_46
scaffold_239	localizaTE	Gypsy_41	3971	4357	.	+	.	LTR/Gypsy:Gypsy_41
scaffold_240	localizaTE	Gypsy_25	1	569	.	-	.	LTR/Gypsy:Gypsy_25
scaffold_244	localizaTE	Gypsy_17	2	166	.	+	.	LTR/Gypsy:Gypsy_17
scaffold_244	localizaTE	Gypsy_26	85	183	.	-	.	LTR/Gypsy:Gypsy_26
scaffold_246	localizaTE	Gypsy_42	3075	3499	.	-	.	LTR/Gypsy:Gypsy_42
scaffold_246	localizaTE	Gypsy_15	3500	4059	.	+	.	LTR/Gypsy:Gypsy_15
scaffold_246	localizaTE	Gypsy_26	4060	4283	.	+	.	LTR/Gypsy:Gypsy_26
scaffold_249	localizaTE	Gypsy_9	573	694	.	-	.	LTR/Gypsy:Gypsy_9
scaffold_257	localizaTE	DIRS_2	10	919	.	-	.	LTR/Ngaro:DIRS_2
scaffold_258	localizaTE	Gypsy_25	1	131	.	+	.	LTR/Gypsy:Gypsy_25
scaffold_258	localizaTE	Gypsy_25	116	3802	.	-	.	LTR/Gypsy:Gypsy_25
scaffold_258	localizaTE	Gypsy_17	3802	4107	.	-	.	LTR/Gypsy:Gypsy_17
scaffold_260	localizaTE	Gypsy_11	203	349	.	+	.	LTR/Gypsy:Gypsy_11
scaffold_261	localizaTE	Gypsy_5	483	4065	.	-	.	LTR/Gypsy:Gypsy_5
scaffold_267	localizaTE	Gypsy_6	1	369	.	-	.	LTR/Gypsy:Gypsy_6
scaffold_268	localizaTE	Gypsy_5	6	335	.	-	.	LTR/Gypsy:Gypsy_5
scaffold_269	localizaTE	Gypsy_35	7	234	.	+	.	LTR/Gypsy:Gypsy_35
scaffold_270	localizaTE	Gypsy_9	235	690	.	-	.	LTR/Gypsy:Gypsy_9
scaffold_270	localizaTE	TIR1	2290	2725	.	-	.	DNA/Tc1-mariner:TIR1
scaffold_270	localizaTE	Gypsy_25	3253	3602	.	+	.	LTR/Gypsy:Gypsy_25
scaffold_271	localizaTE	Gypsy_13	571	614	.	+	.	LTR/Gypsy:Gypsy_13
scaffold_271	localizaTE	Gypsy_15	1763	3788	.	-	.	LTR/Gypsy:Gypsy_15
scaffold_271	localizaTE	Gypsy_17	3806	3956	.	-	.	LTR/Gypsy:Gypsy_17
scaffold_275	localizaTE	Gypsy_37	1	67	.	-	.	LTR/Gypsy:Gypsy_37
scaffold_279	localizaTE	Gypsy_42	1	91	.	+	.	LTR/Gypsy:Gypsy_42
scaffold_279	localizaTE	Gypsy_46	84	133	.	+	.	LTR/Gypsy:Gypsy_46
scaffold_281	localizaTE	Gypsy_17	1	99	.	+	.	LTR/Gypsy:Gypsy_17
scaffold_281	localizaTE	Gypsy_16	2661	2983	.	+	.	LTR/Gypsy:Gypsy_16
scaffold_282	localizaTE	Gypsy_6	1	3841	.	-	.	LTR/Gypsy:Gypsy_6
scaffold_284	localizaTE	DIRS_1	3304	3395	.	+	.	LTR/Ngaro:DIRS_1
scaffold_284	localizaTE	DIRS_2	3405	3804	.	-	.	LTR/Ngaro:DIRS_2
scaffold_285	localizaTE	Gypsy_27	407	1622	.	-	.	LTR/Gypsy:Gypsy_27
scaffold_285	localizaTE	Gypsy_11	3350	3533	.	-	.	LTR/Gypsy:Gypsy_11
scaffold_286	localizaTE	Gypsy_20	5	3786	.	+	.	LTR/Gypsy:Gypsy_20
scaffold_288	localizaTE	Gypsy_45	1	277	.	+	.	LTR/Gypsy:Gypsy_45
scaffold_288	localizaTE	Copia_2	759	1079	.	-	.	LTR/Copia:Copia_2
scaffold_288	localizaTE	Gypsy_3	3258	3764	.	+	.	LTR/Gypsy:Gypsy_3
scaffold_289	localizaTE	Gypsy_6	1	768	.	-	.	LTR/Gypsy:Gypsy_6
scaffold_294	localizaTE	Gypsy_16	2508	2813	.	+	.	LTR/Gypsy:Gypsy_16
scaffold_294	localizaTE	Gypsy_17	3423	3706	.	-	.	LTR/Gypsy:Gypsy_17
scaffold_299	localizaTE	TIR1	1868	3655	.	+	.	DNA/Tc1-mariner:TIR1
scaffold_303	localizaTE	Gypsy_27	3498	3620	.	+	.	LTR/Gypsy:Gypsy_27
scaffold_304	localizaTE	Gypsy_29	1	3106	.	-	.	LTR/Gypsy:Gypsy_29
scaffold_305	localizaTE	Gypsy_26	4	154	.	-	.	LTR/Gypsy:Gypsy_26
scaffold_305	localizaTE	Gypsy_26	3475	3599	.	+	.	LTR/Gypsy:Gypsy_26
scaffold_306	localizaTE	Gypsy_3	1	3588	.	+	.	LTR/Gypsy:Gypsy_3
scaffold_307	localizaTE	Copia_6	9	198	.	+	.	LTR/Copia:Copia_6
scaffold_307	localizaTE	Copia_10	474	3570	.	-	.	LTR/Copia:Copia_10
scaffold_308	localizaTE	Gypsy_35	1	422	.	-	.	LTR/Gypsy:Gypsy_35
scaffold_310	localizaTE	LINE_2	1	113	.	-	.	LINE/Tad1:LINE_2
scaffold_310	localizaTE	Gypsy_6	418	804	.	-	.	LTR/Gypsy:Gypsy_6
scaffold_311	localizaTE	LINE_1	6	3169	.	+	.	LINE/Tad1:LINE_1
scaffold_312	localizaTE	Gypsy_3	1	3548	.	-	.	LTR/Gypsy:Gypsy_3
scaffold_313	localizaTE	Copia_10	334	3539	.	-	.	LTR/Copia:Copia_10
scaffold_314	localizaTE	Gypsy_17	14	113	.	+	.	LTR/Gypsy:Gypsy_17
scaffold_314	localizaTE	Gypsy_9	113	550	.	+	.	LTR/Gypsy:Gypsy_9
scaffold_314	localizaTE	Gypsy_11	549	639	.	-	.	LTR/Gypsy:Gypsy_11
scaffold_314	localizaTE	Gypsy_3	2549	3226	.	+	.	LTR/Gypsy:Gypsy_3
scaffold_315	localizaTE	Gypsy_10	2	238	.	-	.	LTR/Gypsy:Gypsy_10
scaffold_315	localizaTE	Gypsy_9	3475	3511	.	-	.	LTR/Gypsy:Gypsy_9
scaffold_316	localizaTE	Gypsy_3	1318	1844	.	+	.	LTR/Gypsy:Gypsy_3
scaffold_318	localizaTE	Gypsy_18	3403	3473	.	-	.	LTR/Gypsy:Gypsy_18
scaffold_319	localizaTE	Copia_11	1	171	.	+	.	LTR/Copia:Copia_11
scaffold_320	localizaTE	Gypsy_3	1	3446	.	-	.	LTR/Gypsy:Gypsy_3
scaffold_322	localizaTE	Gypsy_25	1	100	.	-	.	LTR/Gypsy:Gypsy_25
scaffold_322	localizaTE	Gypsy_25	130	281	.	+	.	LTR/Gypsy:Gypsy_25
scaffold_322	localizaTE	Gypsy_31	290	737	.	-	.	LTR/Gypsy:Gypsy_31
scaffold_324	localizaTE	Gypsy_9	1	99	.	+	.	LTR/Gypsy:Gypsy_9
scaffold_325	localizaTE	Copia_16	3089	3380	.	+	.	LTR/Copia:Copia_16
scaffold_328	localizaTE	Gypsy_17	1	293	.	+	.	LTR/Gypsy:Gypsy_17
scaffold_329	localizaTE	Gypsy_25	2943	3352	.	+	.	LTR/Gypsy:Gypsy_25
scaffold_331	localizaTE	Gypsy_44	1016	2217	.	-	.	LTR/Gypsy:Gypsy_44
scaffold_331	localizaTE	Gypsy_15	2687	2995	.	-	.	LTR/Gypsy:Gypsy_15
scaffold_331	localizaTE	Gypsy_7	2994	3333	.	+	.	LTR/Gypsy:Gypsy_7
scaffold_333	localizaTE	Gypsy_19	1	698	.	+	.	LTR/Gypsy:Gypsy_19
scaffold_337	localizaTE	LINE_1	372	2911	.	-	.	LINE/Tad1:LINE_1
scaffold_337	localizaTE	Gypsy_18	2903	3311	.	-	.	LTR/Gypsy:Gypsy_18
scaffold_338	localizaTE	Copia_12	2635	2845	.	+	.	LTR/Copia:Copia_12
scaffold_338	localizaTE	Copia_5	2841	3194	.	-	.	LTR/Copia:Copia_5
scaffold_343	localizaTE	Gypsy_11	1	78	.	-	.	LTR/Gypsy:Gypsy_11
scaffold_343	localizaTE	TIR1	76	374	.	+	.	DNA/Tc1-mariner:TIR1
scaffold_343	localizaTE	Gypsy_17	3145	3287	.	-	.	LTR/Gypsy:Gypsy_17
scaffold_344	localizaTE	LINE_1	371	3283	.	+	.	LINE/Tad1:LINE_1
scaffold_345	localizaTE	Gypsy_4	1	3281	.	-	.	LTR/Gypsy:Gypsy_4
scaffold_346	localizaTE	LINE_1	45	3271	.	-	.	LINE/Tad1:LINE_1
scaffold_346	localizaTE	Gypsy_5	1366	1792	.	+	.	LTR/Gypsy:Gypsy_5
scaffold_347	localizaTE	Gypsy_30	1	327	.	+	.	LTR/Gypsy:Gypsy_30
scaffold_347	localizaTE	Gypsy_5	319	2994	.	+	.	LTR/Gypsy:Gypsy_5
scaffold_347	localizaTE	Gypsy_26	2995	3270	.	+	.	LTR/Gypsy:Gypsy_26
scaffold_349	localizaTE	Gypsy_9	424	616	.	-	.	LTR/Gypsy:Gypsy_9
scaffold_349	localizaTE	Gypsy_3	619	1277	.	+	.	LTR/Gypsy:Gypsy_3
scaffold_351	localizaTE	LINE_2	1411	1611	.	+	.	LINE/Tad1:LINE_2
scaffold_353	localizaTE	TIR1	2550	3216	.	+	.	DNA/Tc1-mariner:TIR1
scaffold_354	localizaTE	Gypsy_4	1	1758	.	+	.	LTR/Gypsy:Gypsy_4
scaffold_354	localizaTE	Gypsy_13	1933	2737	.	-	.	LTR/Gypsy:Gypsy_13
scaffold_358	localizaTE	Copia_5	1	3176	.	-	.	LTR/Copia:Copia_5
scaffold_359	localizaTE	Gypsy_18	1	226	.	+	.	LTR/Gypsy:Gypsy_18
scaffold_359	localizaTE	Gypsy_23	185	232	.	-	.	LTR/Gypsy:Gypsy_23
scaffold_359	localizaTE	Gypsy_11	1517	1610	.	-	.	LTR/Gypsy:Gypsy_11
scaffold_359	localizaTE	Gypsy_31	2536	2882	.	+	.	LTR/Gypsy:Gypsy_31
scaffold_360	localizaTE	Copia_9	982	1189	.	-	.	LTR/Copia:Copia_9
scaffold_360	localizaTE	HELPO1	2475	3155	.	+	.	DNA/Helitron:HELPO1
scaffold_362	localizaTE	Gypsy_10	1	442	.	-	.	LTR/Gypsy:Gypsy_10
scaffold_363	localizaTE	Gypsy_3	1	2988	.	-	.	LTR/Gypsy:Gypsy_3
scaffold_363	localizaTE	Gypsy_9	2989	3102	.	-	.	LTR/Gypsy:Gypsy_9
scaffold_365	localizaTE	HELPO2	173	1179	.	-	.	DNA/Helitron:HELPO2
scaffold_366	localizaTE	HELPO1.2	1	3061	.	+	.	DNA/Helitron:HELPO1.2
scaffold_367	localizaTE	Gypsy_9	2241	2353	.	+	.	LTR/Gypsy:Gypsy_9
scaffold_370	localizaTE	Gypsy_25	251	332	.	-	.	LTR/Gypsy:Gypsy_25
scaffold_375	localizaTE	HELPO1	1	440	.	-	.	DNA/Helitron:HELPO1
scaffold_377	localizaTE	Gypsy_11	534	575	.	+	.	LTR/Gypsy:Gypsy_11
scaffold_380	localizaTE	Gypsy_6	1	2935	.	+	.	LTR/Gypsy:Gypsy_6
scaffold_382	localizaTE	Gypsy_3	1	2934	.	+	.	LTR/Gypsy:Gypsy_3
scaffold_383	localizaTE	Gypsy_6	1	2922	.	+	.	LTR/Gypsy:Gypsy_6
scaffold_384	localizaTE	TIR1	2469	2916	.	+	.	DNA/Tc1-mariner:TIR1
scaffold_385	localizaTE	Copia_5	1	2916	.	-	.	LTR/Copia:Copia_5
scaffold_387	localizaTE	Gypsy_3	1	346	.	+	.	LTR/Gypsy:Gypsy_3
scaffold_387	localizaTE	Gypsy_1	346	1657	.	-	.	LTR/Gypsy:Gypsy_1
scaffold_387	localizaTE	Gypsy_17	1655	2242	.	+	.	LTR/Gypsy:Gypsy_17
scaffold_388	localizaTE	Gypsy_10	274	578	.	-	.	LTR/Gypsy:Gypsy_10
scaffold_392	localizaTE	LINE_2	1286	1486	.	+	.	LINE/Tad1:LINE_2
scaffold_394	localizaTE	Gypsy_3	1	2833	.	-	.	LTR/Gypsy:Gypsy_3
scaffold_395	localizaTE	Gypsy_40	403	481	.	+	.	LTR/Gypsy:Gypsy_40
scaffold_395	localizaTE	Gypsy_4	472	507	.	+	.	LTR/Gypsy:Gypsy_4
scaffold_395	localizaTE	Gypsy_13	768	938	.	-	.	LTR/Gypsy:Gypsy_13
scaffold_398	localizaTE	Gypsy_42	1740	1835	.	+	.	LTR/Gypsy:Gypsy_42
scaffold_398	localizaTE	Gypsy_42	1837	1889	.	-	.	LTR/Gypsy:Gypsy_42
scaffold_398	localizaTE	Gypsy_9	2369	2492	.	+	.	LTR/Gypsy:Gypsy_9
scaffold_399	localizaTE	Gypsy_31	1	480	.	+	.	LTR/Gypsy:Gypsy_31
scaffold_399	localizaTE	Gypsy_31	2398	2810	.	+	.	LTR/Gypsy:Gypsy_31
scaffold_400	localizaTE	Gypsy_40	444	533	.	+	.	LTR/Gypsy:Gypsy_40
scaffold_401	localizaTE	Gypsy_3	32	2798	.	-	.	LTR/Gypsy:Gypsy_3
scaffold_402	localizaTE	Copia_3	2343	2786	.	+	.	LTR/Copia:Copia_3
scaffold_404	localizaTE	Gypsy_16	1115	1497	.	+	.	LTR/Gypsy:Gypsy_16
scaffold_404	localizaTE	Gypsy_51	1740	2091	.	+	.	LTR/Gypsy:Gypsy_51
scaffold_404	localizaTE	Gypsy_6	2092	2775	.	-	.	LTR/Gypsy:Gypsy_6
scaffold_405	localizaTE	Gypsy_43	2440	2499	.	-	.	LTR/Gypsy:Gypsy_43
scaffold_406	localizaTE	Gypsy_7	1	2096	.	-	.	LTR/Gypsy:Gypsy_7
scaffold_406	localizaTE	Copia_1	2096	2402	.	+	.	LTR/Copia:Copia_1
scaffold_406	localizaTE	Gypsy_7	2399	2759	.	+	.	LTR/Gypsy:Gypsy_7
scaffold_407	localizaTE	Gypsy_44	1708	2738	.	-	.	LTR/Gypsy:Gypsy_44
scaffold_410	localizaTE	Copia_12	609	813	.	-	.	LTR/Copia:Copia_12
scaffold_411	localizaTE	Gypsy_7	2404	2723	.	+	.	LTR/Gypsy:Gypsy_7
scaffold_419	localizaTE	Gypsy_19	1	2684	.	-	.	LTR/Gypsy:Gypsy_19
scaffold_420	localizaTE	Gypsy_6	1917	2672	.	-	.	LTR/Gypsy:Gypsy_6
scaffold_421	localizaTE	Gypsy_26	1	182	.	-	.	LTR/Gypsy:Gypsy_26
scaffold_421	localizaTE	Gypsy_3	2331	2669	.	-	.	LTR/Gypsy:Gypsy_3
scaffold_424	localizaTE	TIR1	1325	2659	.	+	.	DNA/Tc1-mariner:TIR1
scaffold_429	localizaTE	Gypsy_3	4	242	.	-	.	LTR/Gypsy:Gypsy_3
scaffold_430	localizaTE	Gypsy_26	1	194	.	-	.	LTR/Gypsy:Gypsy_26
scaffold_430	localizaTE	Gypsy_26	2447	2640	.	+	.	LTR/Gypsy:Gypsy_26
scaffold_434	localizaTE	Gypsy_18	1	394	.	+	.	LTR/Gypsy:Gypsy_18
scaffold_434	localizaTE	Gypsy_11	2296	2616	.	+	.	LTR/Gypsy:Gypsy_11
scaffold_435	localizaTE	Gypsy_3	3	2610	.	+	.	LTR/Gypsy:Gypsy_3
scaffold_438	localizaTE	Gypsy_25	431	2216	.	-	.	LTR/Gypsy:Gypsy_25
scaffold_438	localizaTE	Gypsy_6	2218	2607	.	+	.	LTR/Gypsy:Gypsy_6
scaffold_440	localizaTE	HELPO2	1	2524	.	-	.	DNA/Helitron:HELPO2
scaffold_444	localizaTE	Gypsy_3	5	2553	.	-	.	LTR/Gypsy:Gypsy_3
scaffold_447	localizaTE	Copia_5	1471	2545	.	-	.	LTR/Copia:Copia_5
scaffold_449	localizaTE	Gypsy_6	1	1820	.	-	.	LTR/Gypsy:Gypsy_6
scaffold_449	localizaTE	Gypsy_5	2	2493	.	+	.	LTR/Gypsy:Gypsy_5
scaffold_450	localizaTE	Copia_10	1	2366	.	-	.	LTR/Copia:Copia_10
scaffold_451	localizaTE	Gypsy_6	1	2530	.	+	.	LTR/Gypsy:Gypsy_6
scaffold_452	localizaTE	Gypsy_20	1	2523	.	-	.	LTR/Gypsy:Gypsy_20
scaffold_455	localizaTE	Gypsy_7	2257	2512	.	+	.	LTR/Gypsy:Gypsy_7
scaffold_456	localizaTE	Gypsy_7	1	675	.	-	.	LTR/Gypsy:Gypsy_7
scaffold_456	localizaTE	Gypsy_42	2292	2510	.	-	.	LTR/Gypsy:Gypsy_42
scaffold_462	localizaTE	Gypsy_31	1	270	.	+	.	LTR/Gypsy:Gypsy_31
scaffold_462	localizaTE	Gypsy_7	273	436	.	+	.	LTR/Gypsy:Gypsy_7
scaffold_462	localizaTE	Gypsy_5	294	2361	.	-	.	LTR/Gypsy:Gypsy_5
scaffold_463	localizaTE	Gypsy_20	1	2463	.	-	.	LTR/Gypsy:Gypsy_20
scaffold_466	localizaTE	Gypsy_6	1	127	.	+	.	LTR/Gypsy:Gypsy_6
scaffold_466	localizaTE	Gypsy_5	152	2453	.	-	.	LTR/Gypsy:Gypsy_5
scaffold_467	localizaTE	Gypsy_4	1	2449	.	-	.	LTR/Gypsy:Gypsy_4
scaffold_469	localizaTE	Gypsy_29	469	903	.	+	.	LTR/Gypsy:Gypsy_29
scaffold_472	localizaTE	Gypsy_3	1	2403	.	+	.	LTR/Gypsy:Gypsy_3
scaffold_473	localizaTE	Gypsy_9	5	101	.	+	.	LTR/Gypsy:Gypsy_9
scaffold_473	localizaTE	Gypsy_44	1321	2385	.	-	.	LTR/Gypsy:Gypsy_44
scaffold_474	localizaTE	TIR1	1	598	.	-	.	DNA/Tc1-mariner:TIR1
scaffold_477	localizaTE	Copia_3	2049	2385	.	+	.	LTR/Copia:Copia_3
scaffold_478	localizaTE	Gypsy_10	372	1917	.	-	.	LTR/Gypsy:Gypsy_10
scaffold_479	localizaTE	Gypsy_41	2159	2383	.	-	.	LTR/Gypsy:Gypsy_41
scaffold_481	localizaTE	Copia_1	1	464	.	-	.	LTR/Copia:Copia_1
scaffold_484	localizaTE	Gypsy_6	564	948	.	-	.	LTR/Gypsy:Gypsy_6
scaffold_484	localizaTE	Gypsy_17	2278	2343	.	+	.	LTR/Gypsy:Gypsy_17
scaffold_486	localizaTE	Gypsy_41	2279	2296	.	-	.	LTR/Gypsy:Gypsy_41
scaffold_487	localizaTE	Gypsy_31	244	596	.	+	.	LTR/Gypsy:Gypsy_31
scaffold_487	localizaTE	Gypsy_27	640	718	.	-	.	LTR/Gypsy:Gypsy_27
scaffold_487	localizaTE	Gypsy_46	660	731	.	+	.	LTR/Gypsy:Gypsy_46
scaffold_487	localizaTE	Gypsy_30	734	1273	.	-	.	LTR/Gypsy:Gypsy_30
scaffold_489	localizaTE	TIR1	1	625	.	-	.	DNA/Tc1-mariner:TIR1
scaffold_491	localizaTE	Gypsy_23	2	335	.	-	.	LTR/Gypsy:Gypsy_23
scaffold_492	localizaTE	Gypsy_7	2009	2315	.	+	.	LTR/Gypsy:Gypsy_7
scaffold_497	localizaTE	Gypsy_45	2020	2286	.	+	.	LTR/Gypsy:Gypsy_45
scaffold_505	localizaTE	Gypsy_8	801	1524	.	+	.	LTR/Gypsy:Gypsy_8
scaffold_505	localizaTE	Gypsy_6	1525	2242	.	-	.	LTR/Gypsy:Gypsy_6
scaffold_509	localizaTE	TIR1	344	409	.	-	.	DNA/Tc1-mariner:TIR1
scaffold_510	localizaTE	Gypsy_30	1894	2231	.	-	.	LTR/Gypsy:Gypsy_30
scaffold_511	localizaTE	Gypsy_13	1	477	.	+	.	LTR/Gypsy:Gypsy_13
scaffold_513	localizaTE	Gypsy_3	5	2015	.	+	.	LTR/Gypsy:Gypsy_3
scaffold_513	localizaTE	Gypsy_8	1966	2115	.	-	.	LTR/Gypsy:Gypsy_8
scaffold_513	localizaTE	Gypsy_8	2102	2219	.	-	.	LTR/Gypsy:Gypsy_8
scaffold_514	localizaTE	Copia_1	1	1349	.	+	.	LTR/Copia:Copia_1
scaffold_514	localizaTE	Copia_4	1350	1447	.	+	.	LTR/Copia:Copia_4
scaffold_514	localizaTE	Copia_4	1441	2217	.	-	.	LTR/Copia:Copia_4
scaffold_515	localizaTE	Gypsy_18	1	1155	.	+	.	LTR/Gypsy:Gypsy_18
scaffold_515	localizaTE	Gypsy_18	1153	2214	.	+	.	LTR/Gypsy:Gypsy_18
scaffold_517	localizaTE	Gypsy_6	1	2208	.	+	.	LTR/Gypsy:Gypsy_6
scaffold_523	localizaTE	Copia_4	1619	2188	.	-	.	LTR/Copia:Copia_4
scaffold_525	localizaTE	Gypsy_6	1	1477	.	-	.	LTR/Gypsy:Gypsy_6
scaffold_525	localizaTE	Gypsy_5	8	2124	.	+	.	LTR/Gypsy:Gypsy_5
scaffold_526	localizaTE	TIR1	401	1865	.	+	.	DNA/Tc1-mariner:TIR1
scaffold_526	localizaTE	Gypsy_3	805	1467	.	+	.	LTR/Gypsy:Gypsy_3
scaffold_526	localizaTE	Gypsy_1	1866	2160	.	-	.	LTR/Gypsy:Gypsy_1
scaffold_527	localizaTE	Gypsy_3	6	2158	.	-	.	LTR/Gypsy:Gypsy_3
scaffold_530	localizaTE	Copia_3	967	1078	.	+	.	LTR/Copia:Copia_3
scaffold_532	localizaTE	Gypsy_5	179	1402	.	-	.	LTR/Gypsy:Gypsy_5
scaffold_533	localizaTE	Gypsy_6	1	2109	.	+	.	LTR/Gypsy:Gypsy_6
scaffold_534	localizaTE	Gypsy_17	2039	2102	.	-	.	LTR/Gypsy:Gypsy_17
scaffold_536	localizaTE	Gypsy_5	1	1996	.	+	.	LTR/Gypsy:Gypsy_5
scaffold_536	localizaTE	Gypsy_6	1997	2098	.	-	.	LTR/Gypsy:Gypsy_6
scaffold_538	localizaTE	Gypsy_7	1667	2089	.	+	.	LTR/Gypsy:Gypsy_7
scaffold_539	localizaTE	Gypsy_6	2	2088	.	+	.	LTR/Gypsy:Gypsy_6
scaffold_545	localizaTE	Gypsy_5	1	2007	.	+	.	LTR/Gypsy:Gypsy_5
scaffold_545	localizaTE	Gypsy_6	890	2074	.	-	.	LTR/Gypsy:Gypsy_6
scaffold_551	localizaTE	Gypsy_9	503	1611	.	-	.	LTR/Gypsy:Gypsy_9
scaffold_556	localizaTE	Gypsy_25	7	1003	.	-	.	LTR/Gypsy:Gypsy_25
scaffold_556	localizaTE	HELPO1	1208	1313	.	+	.	DNA/Helitron:HELPO1
scaffold_557	localizaTE	Gypsy_11	1	877	.	-	.	LTR/Gypsy:Gypsy_11
scaffold_557	localizaTE	Gypsy_4	878	2030	.	-	.	LTR/Gypsy:Gypsy_4
scaffold_559	localizaTE	Gypsy_30	101	536	.	-	.	LTR/Gypsy:Gypsy_30
scaffold_561	localizaTE	DIRS_3	1	1270	.	-	.	LTR/Ngaro:DIRS_3
scaffold_561	localizaTE	Copia_11	980	1196	.	+	.	LTR/Copia:Copia_11
scaffold_561	localizaTE	DIRS_2	1270	1639	.	-	.	LTR/Ngaro:DIRS_2
scaffold_562	localizaTE	DIRS_3	1025	1547	.	-	.	LTR/Ngaro:DIRS_3
scaffold_564	localizaTE	Gypsy_9	1	65	.	+	.	LTR/Gypsy:Gypsy_9
scaffold_564	localizaTE	DIRS_3	63	1108	.	-	.	LTR/Ngaro:DIRS_3
scaffold_564	localizaTE	Gypsy_1	1121	1625	.	+	.	LTR/Gypsy:Gypsy_1
scaffold_566	localizaTE	Gypsy_41	1	370	.	-	.	LTR/Gypsy:Gypsy_41
scaffold_566	localizaTE	Gypsy_9	368	1641	.	+	.	LTR/Gypsy:Gypsy_9
scaffold_566	localizaTE	Gypsy_43	1804	1961	.	-	.	LTR/Gypsy:Gypsy_43
scaffold_567	localizaTE	Gypsy_9	1376	2011	.	+	.	LTR/Gypsy:Gypsy_9
scaffold_569	localizaTE	HELPO1.2	1	1509	.	+	.	DNA/Helitron:HELPO1.2
scaffold_570	localizaTE	Gypsy_6	1	964	.	+	.	LTR/Gypsy:Gypsy_6
scaffold_570	localizaTE	Gypsy_5	144	1719	.	-	.	LTR/Gypsy:Gypsy_5
scaffold_570	localizaTE	Gypsy_10	1720	2006	.	+	.	LTR/Gypsy:Gypsy_10
scaffold_571	localizaTE	Gypsy_3	1	2001	.	+	.	LTR/Gypsy:Gypsy_3
scaffold_572	localizaTE	Copia_3	377	886	.	-	.	LTR/Copia:Copia_3
scaffold_572	localizaTE	Gypsy_7	1661	2001	.	+	.	LTR/Gypsy:Gypsy_7
